# Supplementary material for: Deciphering High-Temperature-Induced Lignin Biosynthesis in Wheat through Comprehensive Transcriptome Analysis
Source: Plants (Basel). 2024 Jul 3;13(13):1832. doi: 10.3390/plants13131832 (PMC11243994; doi:10.3390/plants13131832)
Supplement: Supplementary file 1 [file plants-13-01832-s001.zip]

Archive with 8 entries (8 files):
- Supplementary Figures Several figures cited in the article.pdf
- Supplementary materials File S1 Transcriptome analysis.pdf
- Supplementary Table S1 Oligonucleotide primer sequences used in this work.xlsx
- Supplementary Table S2 Library sizes and statistics information for RNA sequencing .xlsx
- Supplementary Table S3 Alignment statistics for mapping of reads obtained from leaves to the reference IWGSC RefSeq v2.1 genome sequence.xlsx
- Supplementary Table S4 List of 9071 genes table for WGCNA.xlsx
- Supplementary Table S5 List of genes related to lignin synthesis pathway.xlsx
- Supplementary Table S6 Promoter cis-acting elements analysis of the 37 TaPAL genes.xlsx
