# Supplementary material for: Deciphering High-Temperature-Induced Lignin Biosynthesis in Wheat through Comprehensive Transcriptome Analysis
Source: Plants (Basel). 2024 Jul 3;13(13):1832. doi: 10.3390/plants13131832 (PMC11243994; doi:10.3390/plants13131832)
Supplement: Supplementary file 1 [file plants-13-01832-s001.zip › Supplementary Table S1 Oligonucleotide primer sequences used in this work.xlsx]

## Sheet: Sheet1
Supplementary Table S1. Oligonucleotide primer sequences used in this work.
Primer Ref#	Sequence
PAL9--qRT-F	5' GCAACCCTGTGACCAAC 3'
PAL9--qRT-R	5' AACGCAACCAGAAACGT 3'
PAL13--qRT-F	5' TCCGCACATCACCACA 3'
PAL13--qRT-R	5' CCATGAATTGCCTTTCC 3'
PAL24--qRT-F	5' TTGCGGGCATCCAG 3'
PAL24--qRT-R	5' AGAACATTCGCTTCAAAGA 3'
PAL25--qRT-F	5' CGTCCCGCTTTCCT 3'
PAL25--qRT-R	5' TAACCTTCGTGCCATCT 3'
PAL32--qRT-F	5' GGACTACGGCTTCAAGGG 3'
PAL32--qRT-R	5' TGCTGCTCGGCACTCTG 3'
PAL33--qRT-F	5' AGGTCTTGTCTGCCGTGTT 3'
PAL33--qRT-R	5' TTCTATCTGTCCAGGGTGG 3'
PAL35--qRT-F	5' GACAACACCCGTCTCGC 3'
PAL35--qRT-R	5' TGCCCTTGAAGCCGTAG 3'
PAL36--qRT-F	5' AGGTCTTGTCTGCCGTGTT 3'
PAL36--qRT-R	5' TATCTGTCCAGGGTGGTG 3'
Actin--qRT-F	5' CACCTGAAGAGCACCCT 3'
Actin--qRT-R	5' GGCATAACCCTCATAGATT 3'
