# Supplementary material for: Deciphering High-Temperature-Induced Lignin Biosynthesis in Wheat through Comprehensive Transcriptome Analysis
Source: Plants (Basel). 2024 Jul 3;13(13):1832. doi: 10.3390/plants13131832 (PMC11243994; doi:10.3390/plants13131832)
Supplement: Supplementary file 1 [file plants-13-01832-s001.zip › Supplementary Table S2 Library sizes and statistics information for RNA sequencing .xlsx]

## Sheet: Sheet1
Supplementary Table S2 Library sizes and statistics information for RNA sequencing
Sample	Raw_reads	Clean_reads	Clean_bases(Gbp)	Q20 More Bases Rate(%)	GC percent (%)
N-0DAT-1	44083362	43678208	5.72	92.71	51.99
N-0DAT-2	46664226	46099962	6.02	91.95	51.85
N-0DAT-3	42135592	41675970	5.46	92.67	52.05
H-10DAT-1	45500942	45071814	5.9	91.84	50.71
H-10DAT-2	40252936	39883002	5.22	92.02	50.7
H-10DAT-3	41632114	41195328	5.41	91.93	50.72
N-10DAT-1	49443156	48905156	6.42	92.23	51.38
N-10DAT-2	49258626	48685410	6.4	91.65	51.36
N-10DAT-3	51607646	51067164	6.77	92.15	51.14
H-20DAT-1	44133526	43702142	5.75	91.76	50.75
H-20DAT-2	42829398	42427886	5.58	91.94	50.7
H-20DAT-3	48874026	48487042	6.4	92.84	51.05
N-20DAT-1	49012536	48691552	6.41	93.01	51.02
N-20DAT-2	48587278	48145382	6.36	92.33	51.03
N-20DAT-3	51339962	50925298	6.76	92.95	51.05
H-30DAT-1	46744268	46398106	5.98	92.78	53.29
H-30DAT-2	41783736	41429220	5.34	92.04	53.29
H-30DAT-3	42988088	42669004	5.51	92.5	53.11
N-30DAT-1	50021184	49496418	6.52	92.33	52.21
N-30DAT-2	46970504	46452864	6.13	92.52	51.92
N-30DAT-3	44462870	43947000	5.82	92.61	52.37
