# Supplementary material for: Deciphering High-Temperature-Induced Lignin Biosynthesis in Wheat through Comprehensive Transcriptome Analysis
Source: Plants (Basel). 2024 Jul 3;13(13):1832. doi: 10.3390/plants13131832 (PMC11243994; doi:10.3390/plants13131832)
Supplement: Supplementary file 1 [file plants-13-01832-s001.zip › Supplementary Table S3 Alignment statistics for mapping of reads obtained from leaves to the reference IWGSC RefSeq v2.1 genome sequence.xlsx]

## Sheet: Sheet1
Supplementary Table S3 Alignment statistics for mapping of reads obtained from leaves to the reference IWGSC RefSeq v2.1 genome sequence
Sample	Total reads	Total mapped	Multiple mapped	Unique mapped	Splice reads
N-0DAT-1	43678208	37155465(85.07%)	4662547(10.67%)	32492918(74.39%)	10122731(23.18%)
N-0DAT-2	46099962	38935062(84.46%)	4859497(10.54%)	34075565(73.92%)	10551906(22.89%)
N-0DAT-3	41675970	35396206(84.93%)	4521538(10.85%)	30874668(74.08%)	9601163(23.04%)
H-10DAT-1	45071814	34985163(77.62%)	5144940(11.41%)	29840223(66.21%)	9902950(21.97%)
H-10DAT-2	39883002	31148388(78.10%)	4554799(11.42%)	26593589(66.68%)	8818692(22.11%)
H-10DAT-3	41195328	32316082(78.45%)	4667932(11.33%)	27648150(67.11%)	9213288(22.36%)
N-10DAT-1	48905156	39555498(80.88%)	5631979(11.52%)	33923519(69.37%)	11347992(23.20%)
N-10DAT-2	48685410	39383266(80.89%)	5551975(11.40%)	33831291(69.49%)	11377375(23.37%)
N-10DAT-3	51067164	41233189(80.74%)	5631017(11.03%)	35602172(69.72%)	12132695(23.76%)
H-20DAT-1	43702142	35421526(81.05%)	4648863(10.64%)	30772663(70.41%)	10194512(23.33%)
H-20DAT-2	42427886	34442150(81.18%)	4478266(10.56%)	29963884(70.62%)	9947917(23.45%)
H-20DAT-3	48487042	39482326(81.43%)	5397540(11.13%)	34084786(70.30%)	11304614(23.31%)
N-20DAT-1	48691552	38204265(78.46%)	5993075(12.31%)	32211190(66.15%)	11760993(24.15%)
N-20DAT-2	48145382	37885813(78.69%)	5785557(12.02%)	32100256(66.67%)	11691982(24.28%)
N-20DAT-3	50925298	40217178(78.97%)	6133103(12.04%)	34084075(66.93%)	12485444(24.52%)
H-30DAT-1	46398106	23202083(50.01%)	7240886(15.61%)	15961197(34.40%)	5090859(10.97%)
H-30DAT-2	41429220	20684239(49.93%)	6401311(15.45%)	14282928(34.48%)	4538696(10.96%)
H-30DAT-3	42669004	21467809(50.31%)	6520289(15.28%)	14947520(35.03%)	4813009(11.28%)
N-30DAT-1	49496418	32912404(66.49%)	6411139(12.95%)	26501265(53.54%)	8758694(17.70%)
N-30DAT-2	46452864	31210891(67.19%)	5743214(12.36%)	25467677(54.82%)	8499732(18.30%)
N-30DAT-3	43947000	29808402(67.83%)	5849937(13.31%)	23958465(54.52%)	7942830(18.07%)
