# Supplementary material for: Deciphering High-Temperature-Induced Lignin Biosynthesis in Wheat through Comprehensive Transcriptome Analysis
Source: Plants (Basel). 2024 Jul 3;13(13):1832. doi: 10.3390/plants13131832 (PMC11243994; doi:10.3390/plants13131832)
Supplement: Supplementary file 1 [file plants-13-01832-s001.zip › Supplementary Table S4 List of 9071 genes table for WGCNA.xlsx]

## Sheet: Sheet1
Supplementary Table S4. List of 9071 genes table for WGCNA.
ID	kME	Module
TraesCS2B02G058100	0.957553	midnightblue
TraesCS7B02G093400	0.92243	midnightblue
TraesCS4A02G177600	0.950952	midnightblue
TraesCS2B02G396800	0.889476	midnightblue
TraesCS2B02G272900	0.978907	midnightblue
TraesCS3B02G461100	0.968537	midnightblue
TraesCS4A02G114000	0.929868	midnightblue
TraesCS5B02G320200	0.902027	midnightblue
TraesCS2B02G351100	0.958584	midnightblue
TraesCS2A02G253100	0.936258	midnightblue
TraesCS1A02G383200	0.8266	midnightblue
TraesCS4D02G303000	0.816639	midnightblue
TraesCS7D02G026300	0.80209	midnightblue
TraesCS3A02G322400	0.991934	midnightblue
TraesCS5B02G294600	0.835916	midnightblue
TraesCS7D02G211700	0.985067	midnightblue
TraesCS1B02G219800	0.983577	midnightblue
TraesCS5A02G049500	0.945876	midnightblue
TraesCSU02G094800	0.764728	midnightblue
TraesCS3B02G148200	0.792088	midnightblue
TraesCS2B02G357900	0.852424	midnightblue
TraesCS3D02G215500	0.884279	midnightblue
TraesCS2D02G477900	0.94152	midnightblue
TraesCS3A02G454900	0.981479	midnightblue
TraesCS2A02G298600	0.808122	midnightblue
TraesCS4A02G405400	0.795036	midnightblue
TraesCS5D02G368500	0.903192	midnightblue
TraesCS3A02G137600	0.958306	midnightblue
TraesCS4D02G012200	0.954396	midnightblue
TraesCS6D02G108400	0.940255	midnightblue
TraesCS5B02G213400	0.972187	midnightblue
TraesCS3D02G159500	0.959379	midnightblue
TraesCS3D02G222200	0.856563	midnightblue
TraesCS6B02G281800	0.937026	midnightblue
TraesCS2D02G563000	0.947171	midnightblue
TraesCS1B02G441300	0.84567	midnightblue
TraesCS2A02G215800	0.965252	midnightblue
TraesCS1A02G210600	0.818993	midnightblue
TraesCS2A02G246900	0.910313	midnightblue
TraesCS6A02G316700	0.78661	midnightblue
TraesCS2A02G319000	0.876586	midnightblue
TraesCS7B02G467800	0.970857	midnightblue
TraesCS6D02G104000	0.848204	midnightblue
TraesCS2D02G481400	0.837942	midnightblue
TraesCS4A02G200100	0.989619	midnightblue
TraesCS5B02G262100	0.858579	midnightblue
TraesCS5D02G170400	0.881157	midnightblue
TraesCS5B02G200000	0.719511	midnightblue
TraesCS1A02G261400	0.860063	midnightblue
TraesCS4A02G098600	0.956383	midnightblue
TraesCS3D02G118500	0.950665	midnightblue
TraesCS3D02G400400	0.906368	midnightblue
TraesCS7D02G129100	0.947144	midnightblue
TraesCS5A02G171500	0.929735	midnightblue
TraesCS4B02G089800	0.974221	midnightblue
TraesCS4A02G059400	0.905852	midnightblue
TraesCS4D02G126400	0.960545	midnightblue
TraesCS2D02G414600	0.92594	midnightblue
TraesCS4D02G178400	0.963532	midnightblue
TraesCS4B02G320700	0.963025	midnightblue
TraesCS2A02G487700	0.963568	midnightblue
TraesCS4D02G086200	0.959074	midnightblue
TraesCS2D02G087700	0.828277	midnightblue
TraesCS4B02G223400	0.871438	midnightblue
TraesCS4A02G187100	0.971469	midnightblue
TraesCS1B02G250900	0.841543	midnightblue
TraesCS4A02G315200	0.963614	midnightblue
TraesCS1A02G206200	0.9387	midnightblue
TraesCS5A02G404000	0.963564	midnightblue
TraesCS2D02G304500	0.803597	midnightblue
TraesCS5A02G347000	0.920942	midnightblue
TraesCS5D02G222800	0.964168	midnightblue
TraesCS4D02G112900	0.992386	midnightblue
TraesCS2B02G507200	0.883272	midnightblue
TraesCS2D02G070500	0.980542	midnightblue
TraesCS5B02G078700	0.947475	midnightblue
TraesCS5B02G462100	0.926095	midnightblue
TraesCS7A02G405900	0.918454	midnightblue
TraesCS5D02G414000	0.807259	midnightblue
TraesCS5B02G315700	0.970239	midnightblue
TraesCS2B02G087400	0.978999	midnightblue
TraesCS2B02G602700	0.968838	midnightblue
TraesCS6D02G123100	0.978651	midnightblue
TraesCS7D02G264300	0.933419	midnightblue
TraesCS6A02G264400	0.976235	midnightblue
TraesCS1A02G333800	0.977419	midnightblue
TraesCS6D02G389500	0.839041	midnightblue
TraesCS4B02G130800	0.956132	midnightblue
TraesCS5B02G383500	0.811452	midnightblue
TraesCS3B02G260300	0.964058	midnightblue
TraesCS6B02G291400	0.757069	midnightblue
TraesCS4A02G162700	0.846107	midnightblue
TraesCS1D02G410100	0.931932	midnightblue
TraesCS1A02G402400	0.976011	midnightblue
TraesCS7B02G434700	0.915807	midnightblue
TraesCS7A02G466500	0.925933	midnightblue
TraesCS1B02G269800	0.901336	midnightblue
TraesCS1D02G087800	0.980793	midnightblue
TraesCS2B02G592600	0.881841	midnightblue
TraesCS7D02G329700	0.935648	midnightblue
TraesCS2B02G263300	0.979888	midnightblue
TraesCS1A02G105900	0.796366	midnightblue
TraesCS6B02G398500	0.943211	midnightblue
TraesCS6A02G173200	0.937653	midnightblue
TraesCS5D02G481200	0.976867	midnightblue
TraesCS2D02G257800	0.968078	midnightblue
TraesCS2A02G502200	0.979691	midnightblue
TraesCS1D02G213700	0.897242	midnightblue
TraesCS5A02G403600	0.981058	midnightblue
TraesCS4A02G196900	0.951911	midnightblue
TraesCS5D02G309700	0.923633	midnightblue
TraesCS7D02G522200	0.973452	midnightblue
TraesCS5A02G210000	0.817291	midnightblue
TraesCS2D02G331600	0.96292	midnightblue
TraesCS4A02G279500	0.969383	midnightblue
TraesCS7D02G321200	0.849256	midnightblue
TraesCS6B02G271500	0.971948	midnightblue
TraesCS3A02G215000	0.839326	midnightblue
TraesCS4D02G119400	0.960532	midnightblue
TraesCS2B02G169700	0.968878	midnightblue
TraesCS5A02G468300	0.89792	midnightblue
TraesCS3B02G261200	0.986676	midnightblue
TraesCS7A02G564200	0.988736	midnightblue
TraesCS5B02G465100	0.948293	midnightblue
TraesCS4D02G030100	0.964829	midnightblue
TraesCS3A02G280500	0.982458	midnightblue
TraesCS4B02G121300	0.98226	midnightblue
TraesCS5B02G480900	0.95678	midnightblue
TraesCS2A02G120300	0.940137	midnightblue
TraesCS4A02G193900	0.962174	midnightblue
TraesCS6B02G382400	0.942544	midnightblue
TraesCS7D02G546700	0.980917	midnightblue
TraesCS7A02G348900	0.871996	midnightblue
TraesCS3D02G109600	0.851227	midnightblue
TraesCS4A02G182000	0.971006	midnightblue
TraesCS2D02G253400	0.956739	midnightblue
TraesCS2D02G502700	0.950647	midnightblue
TraesCS5A02G456100	0.976856	midnightblue
TraesCS3A02G107600	0.871072	midnightblue
TraesCS3A02G410600	0.799647	midnightblue
TraesCS5B02G300200	0.954152	midnightblue
TraesCS1B02G022000	0.775612	midnightblue
TraesCS7A02G264400	0.916017	midnightblue
TraesCS7D02G433100	0.992422	midnightblue
TraesCS4A02G250800	0.975573	midnightblue
TraesCS1B02G104600	0.972287	midnightblue
TraesCS6A02G363900	0.932386	midnightblue
TraesCS2D02G203300	0.936655	midnightblue
TraesCS4D02G017500	0.959686	midnightblue
TraesCS4B02G171800	0.974432	midnightblue
TraesCS3A02G389900	0.943177	midnightblue
TraesCS4D02G063000	0.967567	midnightblue
TraesCS3B02G388700	0.948137	midnightblue
TraesCS4B02G142000	0.808853	midnightblue
TraesCS4B02G064100	0.983821	midnightblue
TraesCS4B02G200000	0.995524	midnightblue
TraesCS7B02G149000	0.995189	midnightblue
TraesCS7D02G128300	0.770828	midnightblue
TraesCS5A02G079300	0.950193	midnightblue
TraesCS5D02G303400	0.953302	midnightblue
TraesCS2D02G170700	0.968882	midnightblue
TraesCS1D02G217600	0.97081	midnightblue
TraesCS7D02G241300	0.947322	midnightblue
TraesCS7D02G242100	0.964873	midnightblue
TraesCS5B02G157300	0.825673	midnightblue
TraesCS4A02G175900	0.983153	midnightblue
TraesCS5D02G412200	0.967951	midnightblue
TraesCS6B02G300300	0.938501	midnightblue
TraesCS7B02G498600	0.923462	midnightblue
TraesCS7A02G051000	0.890726	midnightblue
TraesCS2B02G296900	0.975864	midnightblue
TraesCS7A02G242600	0.985735	midnightblue
TraesCS5D02G164600	0.989439	midnightblue
TraesCS3A02G156200	0.975996	midnightblue
TraesCS4A02G275000	0.925969	midnightblue
TraesCS4D02G136800	0.953881	midnightblue
TraesCS3A02G299000	0.993911	midnightblue
TraesCS2A02G379800	0.88071	midnightblue
TraesCS5B02G321900	0.828295	midnightblue
TraesCS1A02G200800	0.938586	midnightblue
TraesCS6D02G331400	0.966562	midnightblue
TraesCS4D02G201100	0.946301	midnightblue
TraesCS3A02G109200	0.967091	midnightblue
TraesCS2D02G500400	0.973527	midnightblue
TraesCS5A02G164600	0.888543	midnightblue
TraesCS1B02G318400	0.920034	midnightblue
TraesCS7D02G327100	0.931219	midnightblue
TraesCS1A02G168900	0.916138	midnightblue
TraesCS1A02G307700	0.968907	midnightblue
TraesCS6A02G276700	0.946028	midnightblue
TraesCS1A02G249600	0.964568	midnightblue
TraesCS3D02G393200	0.955394	midnightblue
TraesCS4A02G269600	0.909051	midnightblue
TraesCS6B02G304200	0.822697	midnightblue
TraesCS1A02G078800	0.985902	midnightblue
TraesCS5A02G424100	0.907436	midnightblue
TraesCS4D02G189000	0.923076	midnightblue
TraesCS7D02G162300	0.955645	midnightblue
TraesCS3D02G208200	0.897359	midnightblue
TraesCS5D02G241200	0.922994	midnightblue
TraesCS6D02G197700	0.948138	midnightblue
TraesCS5D02G101600	0.960107	midnightblue
TraesCS5B02G232900	0.936244	midnightblue
TraesCS3B02G423200	0.979464	midnightblue
TraesCS1D02G263400	0.934503	midnightblue
TraesCS1D02G081200	0.93776	midnightblue
TraesCS1A02G316900	0.926092	midnightblue
TraesCS1A02G277500	0.880591	midnightblue
TraesCS5B02G233400	0.919543	darkgreen
TraesCS5D02G390700	0.982857	darkgreen
TraesCS4B02G271800	0.960055	darkgreen
TraesCS4B02G360900	0.96523	darkgreen
TraesCS3A02G297100	0.925387	darkgreen
TraesCS5A02G496000	0.979553	darkgreen
TraesCS4D02G296000	0.918576	darkgreen
TraesCS5B02G405500	0.953048	darkgreen
TraesCS4D02G270900	0.97968	darkgreen
TraesCS7D02G498600	0.947053	darkgreen
TraesCS5A02G235000	0.858715	darkgreen
TraesCS5A02G115100	0.976356	darkgreen
TraesCS5B02G384500	0.97511	darkgreen
TraesCS7D02G357900	0.960014	darkgreen
TraesCS2B02G244100	0.918942	darkgreen
TraesCS3B02G340800	0.975832	darkgreen
TraesCS2B02G569600	0.959865	darkgreen
TraesCS2B02G036800	0.970893	darkgreen
TraesCS2D02G540600	0.882952	darkgreen
TraesCS4D02G094200	0.963386	darkgreen
TraesCS6B02G175100	0.912124	darkgreen
TraesCS7D02G391400	0.943899	darkgreen
TraesCS3A02G375500	0.867141	darkgreen
TraesCS7B02G237100	0.932832	darkgreen
TraesCS4A02G219500	0.968097	darkgreen
TraesCS2A02G205900	0.918387	darkgreen
TraesCS3A02G339600	0.936899	darkgreen
TraesCS3B02G421200	0.978537	darkgreen
TraesCS3D02G401200	0.940021	darkgreen
TraesCS4B02G155800	0.961294	darkgreen
TraesCS2A02G286700	0.973	darkgreen
TraesCS6D02G354100	0.975573	darkgreen
TraesCS5A02G471700	0.934933	darkgreen
TraesCS6B02G199600	0.925015	darkgreen
TraesCS4A02G106900	0.926519	darkgreen
TraesCS3D02G381800	0.983108	darkgreen
TraesCS4A02G231500	0.990563	darkgreen
TraesCS2B02G298200	0.974064	darkgreen
TraesCS2B02G484300	0.941045	darkgreen
TraesCS5B02G549500	0.953897	darkgreen
TraesCS7A02G230500	0.915241	darkgreen
TraesCS3B02G182000	0.943931	darkgreen
TraesCS4D02G052500	0.993451	darkgreen
TraesCS3A02G340300	0.958749	darkgreen
TraesCS5D02G536500	0.970623	darkgreen
TraesCS5A02G451400	0.822393	darkgreen
TraesCS5D02G498300	0.803877	darkgreen
TraesCS3D02G173300	0.973338	darkgreen
TraesCS3B02G199000	0.89097	darkgreen
TraesCS7A02G057100	0.935007	darkgreen
TraesCS3D02G034000	0.914333	darkgreen
TraesCS6A02G156200	0.967252	darkgreen
TraesCS4A02G223600	0.925523	darkgreen
TraesCS6A02G146900	0.933305	darkgreen
TraesCS3D02G041500	0.943835	darkgreen
TraesCS7D02G333100	0.892578	darkgreen
TraesCS3B02G156900	0.920044	darkgreen
TraesCS3B02G139500	0.969801	darkgreen
TraesCS3D02G321500	0.891486	darkgreen
TraesCS1B02G242300	0.973086	darkgreen
TraesCS5B02G239600	0.973802	darkgreen
TraesCS3A02G449200	0.984918	darkgreen
TraesCS5B02G285300	0.918066	darkgreen
TraesCS7A02G021700	0.92827	darkgreen
TraesCS7B02G493700	0.938069	darkgreen
TraesCS1B02G251800	0.962834	darkgreen
TraesCS5B02G361100	0.988388	darkgreen
TraesCS5A02G403200	0.967207	darkgreen
TraesCS7B02G085900	0.871049	darkgreen
TraesCS2A02G306100	0.974126	darkgreen
TraesCS2B02G308500	0.963504	darkgreen
TraesCS3B02G045500	0.976283	darkgreen
TraesCS6B02G398200	0.862372	darkgreen
TraesCS3A02G321100	0.96696	darkgreen
TraesCS5B02G211000	0.975776	darkgreen
TraesCS3A02G328000	0.933582	darkgreen
TraesCS7D02G228700	0.956951	darkgreen
TraesCS7B02G150200	0.97658	darkgreen
TraesCS7A02G063300	0.977052	darkgreen
TraesCS4D02G195600	0.989406	darkgreen
TraesCS3D02G162900	0.931562	darkgreen
TraesCS6B02G098300	0.959858	darkgreen
TraesCS3A02G167200	0.924128	darkgreen
TraesCS2D02G463100	0.958242	darkgreen
TraesCS7B02G136600	0.913063	darkgreen
TraesCS6D02G136200	0.940484	darkgreen
TraesCS5D02G125700	0.956967	darkgreen
TraesCS5A02G492000	0.938998	darkgreen
TraesCS2A02G462700	0.957704	darkgreen
TraesCS2D02G290000	0.92714	darkgreen
TraesCS5A02G551300	0.944379	darkgreen
TraesCS1A02G025600	0.966831	darkgreen
TraesCS1D02G439400	0.936823	darkgreen
TraesCS5D02G219300	0.97861	darkgreen
TraesCS4B02G228000	0.963496	darkgreen
TraesCSU02G008100	0.973123	darkgreen
TraesCS1B02G098700	0.935611	darkgreen
TraesCS7A02G208200	0.947654	darkgreen
TraesCS6B02G184400	0.911191	darkgreen
TraesCS5A02G212800	0.976627	darkgreen
TraesCS7A02G148600	0.975285	darkgreen
TraesCS6B02G292800	0.977241	darkgreen
TraesCS2A02G539500	0.975828	darkgreen
TraesCS2A02G375000	0.964571	darkgreen
TraesCS3D02G122200	0.954959	darkgreen
TraesCS3D02G315700	0.94609	darkgreen
TraesCS2A02G048600	0.916775	darkgreen
TraesCS2A02G371600	0.978143	darkgreen
TraesCS4A02G211600	0.912125	darkgreen
TraesCS5B02G219700	0.966232	darkgreen
TraesCS1A02G082500	0.945471	darkgreen
TraesCS6A02G351200	0.901749	darkgreen
TraesCS1B02G411900	0.958767	darkgreen
TraesCS7B02G122800	0.904349	darkgreen
TraesCS5D02G273100	0.99092	darkgreen
TraesCS6B02G388500	0.877765	darkgreen
TraesCS6A02G140100	0.805954	darkgreen
TraesCS3B02G003500	0.899197	darkgreen
TraesCS2B02G047300	0.926631	darkgreen
TraesCS6B02G265200	0.895016	darkgreen
TraesCS3A02G293500	0.872847	darkgreen
TraesCS1A02G022000	0.838843	darkgreen
TraesCS2A02G193000	0.955733	darkgreen
TraesCS5D02G414100	0.945302	darkgreen
TraesCS1D02G439500	0.91966	darkgreen
TraesCS1B02G464900	0.940685	darkgreen
TraesCS4B02G092400	0.927914	darkgreen
TraesCS3A02G109300	0.951799	darkgreen
TraesCS3B02G357500	0.956007	darkgreen
TraesCS7A02G560400	0.931822	darkgreen
TraesCS5D02G413200	0.977371	darkgreen
TraesCS4A02G079700	0.919586	darkgreen
TraesCS3B02G386300	0.970038	darkgreen
TraesCS2A02G349100	0.911534	darkgreen
TraesCS2B02G271700	0.983943	darkgreen
TraesCS4D02G101800	0.965596	darkgreen
TraesCSU02G009400	0.973484	darkgreen
TraesCS4B02G104900	0.958313	darkgreen
TraesCS2D02G139400	0.907923	darkgreen
TraesCS3B02G158700	0.968771	darkgreen
TraesCS5D02G401200	0.966881	darkgreen
TraesCS7A02G215800	0.968753	darkgreen
TraesCS3D02G277500	0.924435	darkgreen
TraesCS5D02G414300	0.932919	darkgreen
TraesCS5A02G382800	0.949744	darkgreen
TraesCS4D02G316500	0.953447	darkgreen
TraesCS5B02G414200	0.908573	darkgreen
TraesCS4A02G109300	0.97572	darkgreen
TraesCS5D02G482600	0.962914	darkgreen
TraesCS2D02G171500	0.976404	darkgreen
TraesCS3B02G138900	0.926166	darkgreen
TraesCS4D02G255800	0.962028	darkgreen
TraesCS2A02G024900	0.989787	darkgreen
TraesCS1B02G326600	0.859799	darkgreen
TraesCS6D02G304900	0.897802	darkgreen
TraesCS6A02G370500	0.952576	darkgreen
TraesCS1A02G090500	0.874365	darkgreen
TraesCS5B02G431600	0.89858	darkgreen
TraesCS6D02G249100	0.905516	darkgreen
TraesCS2B02G388800	0.981218	darkgreen
TraesCS3A02G244500	0.911218	darkgreen
TraesCS4D02G323600	0.924247	darkgreen
TraesCS1B02G141700	0.990016	darkgreen
TraesCS6D02G146200	0.953714	darkgreen
TraesCS7B02G086800	0.90091	darkgreen
TraesCS2B02G127600	0.918558	darkgreen
TraesCS2D02G252600	0.929328	darkgreen
TraesCS1A02G314300	0.862492	darkgreen
TraesCS4B02G194900	0.98798	darkgreen
TraesCS4B02G349500	0.845329	darkgreen
TraesCS5D02G200800	0.943131	darkgreen
TraesCS4A02G290400	0.819532	darkgreen
TraesCS7A02G253900	0.977617	darkgreen
TraesCS6D02G357700	0.908445	darkgreen
TraesCS3B02G492900	0.819069	darkgreen
TraesCS7D02G165800	0.889362	darkgreen
TraesCS6A02G059600	0.958666	darkgreen
TraesCS5D02G102100	0.925446	darkgreen
TraesCS2A02G024800	0.987673	darkgreen
TraesCS4A02G247500	0.957717	darkgreen
TraesCS7B02G069500	0.947036	darkgreen
TraesCS3A02G126300	0.893723	darkgreen
TraesCS7A02G185300	0.896665	darkgreen
TraesCS3D02G266400	0.94843	darkgreen
TraesCS2A02G539400	0.944371	darkgreen
TraesCS2A02G481100	0.843284	darkgreen
TraesCS5A02G090000	0.952563	darkgreen
TraesCS2D02G118400	0.976663	darkgreen
TraesCS1A02G122500	0.984974	darkgreen
TraesCS1B02G144700	0.809398	darkgreen
TraesCS4B02G047400	0.95409	darkgreen
TraesCS3D02G347500	0.967449	darkgreen
TraesCS6A02G155600	0.992878	darkgreen
TraesCS5B02G048000	0.944886	darkgreen
TraesCS7B02G007800	0.954337	darkgreen
TraesCS2A02G280800	0.962482	darkgreen
TraesCS1D02G259400	0.971003	darkgreen
TraesCS6A02G096600	0.958445	darkgreen
TraesCS5A02G366000	0.929891	darkgreen
TraesCS7A02G094800	0.937596	darkgreen
TraesCS6D02G145600	0.990043	darkgreen
TraesCS7D02G520300	0.974393	darkgreen
TraesCS2D02G003200	0.944991	darkgreen
TraesCS2D02G428700	0.942821	darkgreen
TraesCS1D02G379000	0.977075	darkgreen
TraesCS3A02G140700	0.920028	darkgreen
TraesCS3D02G347600	0.951964	darkgreen
TraesCS5D02G432800	0.939455	darkgreen
TraesCS3A02G254400	0.960788	darkgreen
TraesCS6B02G183800	0.989472	darkgreen
TraesCS3B02G018800	0.971601	darkgreen
TraesCS3B02G163900	0.911067	darkgreen
TraesCS3D02G019700	0.967778	darkgreen
TraesCS4B02G092700	0.856247	darkgreen
TraesCS2D02G033100	0.953758	darkgreen
TraesCS5A02G306900	0.979081	darkgreen
TraesCS6B02G411300	0.958347	darkgreen
TraesCS2A02G251800	0.92639	darkgreen
TraesCS2A02G164600	0.973778	darkgreen
TraesCS2B02G190400	0.940876	darkgreen
TraesCS6D02G087700	0.954324	darkgreen
TraesCS1B02G100100	0.933055	darkgreen
TraesCS3D02G433400	0.96037	darkgreen
TraesCS3B02G474900	0.964066	darkgreen
TraesCS5D02G038400	0.957756	darkgreen
TraesCS7B02G450100	0.939689	darkgreen
TraesCS3A02G026000	0.955957	darkgreen
TraesCS5B02G203400	0.979818	darkgreen
TraesCS2D02G196300	0.965626	darkgreen
TraesCS1D02G202200	0.957334	darkgreen
TraesCS5A02G204900	0.97457	darkgreen
TraesCS4A02G484600	0.859776	darkgreen
TraesCS4B02G092900	0.986464	darkgreen
TraesCS2D02G025400	0.993173	darkgreen
TraesCS3D02G255300	0.924334	darkgreen
TraesCS2A02G246400	0.939811	darkgreen
TraesCS4B02G258000	0.984037	darkgreen
TraesCS7D02G320800	0.954756	darkgreen
TraesCS1B02G213400	0.952339	darkgreen
TraesCS5B02G030300	0.938951	darkgreen
TraesCS5D02G039100	0.974148	darkgreen
TraesCS2D02G248800	0.952541	darkgreen
TraesCS2B02G034300	0.956313	darkgreen
TraesCS4A02G046800	0.977834	darkgreen
TraesCS5D02G211200	0.957598	darkgreen
TraesCS3A02G440800	0.958093	darkgreen
TraesCS7A02G324100	0.974	darkgreen
TraesCS2B02G227000	0.961731	darkgreen
TraesCS7B02G206900	0.913871	darkgreen
TraesCS7B02G461900	0.966681	darkgreen
TraesCS5B02G499100	0.959372	darkgreen
TraesCS4D02G257900	0.987277	darkgreen
TraesCS4D02G310100	0.938201	darkgreen
TraesCS7B02G152000	0.971468	darkgreen
TraesCS4B02G092200	0.971607	darkgreen
TraesCS7A02G450400	0.958938	darkgreen
TraesCS2B02G399200	0.875324	darkgreen
TraesCS4D02G089100	0.902914	darkgreen
TraesCS5A02G030900	0.936146	darkgreen
TraesCS5B02G553100	0.955699	darkgreen
TraesCS7D02G243700	0.945572	darkgreen
TraesCS7B02G146400	0.9781	darkgreen
TraesCS7A02G245100	0.978192	darkgreen
TraesCS3D02G404100	0.975214	darkgreen
TraesCS1A02G005900	0.906266	darkgreen
TraesCS4D02G089600	0.957348	darkgreen
TraesCS2A02G317900	0.924892	darkgreen
TraesCS7D02G254000	0.922397	darkgreen
TraesCS4B02G248900	0.977514	darkgreen
TraesCS1A02G444800	0.976283	darkgreen
TraesCS7A02G255600	0.905636	darkgreen
TraesCS6B02G334800	0.961789	darkgreen
TraesCS3D02G539900	0.819575	darkgreen
TraesCS1D02G083900	0.976237	darkgreen
TraesCS1A02G051700	0.975869	darkgreen
TraesCS6B02G038200	0.959802	darkgreen
TraesCS5B02G494400	0.85444	darkgreen
TraesCS6D02G030700	0.974208	darkgreen
TraesCS6A02G027000	0.963537	darkgreen
TraesCS5B02G509400	0.94187	darkgreen
TraesCS5A02G271200	0.969571	darkgreen
TraesCS5B02G271500	0.955988	darkgreen
TraesCS5D02G278800	0.966146	darkgreen
TraesCS2B02G148900	0.966896	darkgreen
TraesCS2A02G467300	0.959527	darkgreen
TraesCS1B02G068500	0.92946	darkgreen
TraesCS6D02G260200	0.960755	darkgreen
TraesCS2B02G521400	0.911409	black
TraesCS1B02G216000	0.90081	black
TraesCS5D02G457100	0.924504	black
TraesCS4A02G496600	0.825626	black
TraesCS6B02G053300	0.810547	black
TraesCS1B02G449900	0.888367	black
TraesCS4D02G363700	0.897339	black
TraesCS2B02G002300	0.955478	black
TraesCS1B02G188400	0.920628	black
TraesCS7D02G339200	0.794169	black
TraesCS7B02G365600	0.973576	black
TraesCS7A02G492700	0.882817	black
TraesCS1D02G239900	0.903205	black
TraesCS4A02G298400	0.7665	black
TraesCS4D02G226100	0.818073	black
TraesCS4A02G111000	0.936419	black
TraesCSU02G249600	0.815879	black
TraesCS3B02G254800	0.902923	black
TraesCS2B02G431000	0.955383	black
TraesCS7B02G061700	0.747467	black
TraesCS6B02G250800	0.916586	black
TraesCS2D02G423400	0.737716	black
TraesCS3A02G287500	0.769135	black
TraesCS1D02G389300	0.786953	black
TraesCS4D02G095000	0.954055	black
TraesCS5B02G024500	0.96714	black
TraesCS7B02G208500	0.913079	black
TraesCS2B02G589100	0.86492	black
TraesCS7A02G167100	0.930098	black
TraesCS7D02G273100	0.7081	black
TraesCS7A02G070100	0.813483	black
TraesCS4A02G081600	0.760749	black
TraesCS2A02G125400	0.849542	black
TraesCS1D02G279000	0.839647	black
TraesCS3B02G330000	0.979699	black
TraesCS7B02G241500	0.906663	black
TraesCS4D02G030000	0.779517	black
TraesCS2A02G007000	0.938185	black
TraesCS1A02G111000	0.940163	black
TraesCS5A02G510900	0.926883	black
TraesCS4B02G204800	0.941934	black
TraesCS7A02G211400	0.987407	black
TraesCS7A02G236400	0.914348	black
TraesCS2B02G626000	0.900655	black
TraesCS4D02G220500	0.810876	black
TraesCS1B02G047800	0.901174	black
TraesCS7D02G060000	0.924212	black
TraesCS3B02G388300	0.886401	black
TraesCS7D02G462600	0.807792	black
TraesCS6A02G323200	0.953165	black
TraesCS4A02G099500	0.926442	black
TraesCS5D02G375600	0.973405	black
TraesCS3A02G225200	0.917045	black
TraesCS2D02G014700	0.757645	black
TraesCS3A02G229700	0.926692	black
TraesCS2A02G123400	0.92863	black
TraesCS6A02G160700	0.90905	black
TraesCS4D02G329200	0.953033	black
TraesCS2D02G088200	0.932198	black
TraesCS1D02G183800	0.78349	black
TraesCS1D02G295300	0.889114	black
TraesCS3A02G513300	0.957099	black
TraesCS1A02G204300	0.944744	black
TraesCS4A02G325800	0.944502	black
TraesCS5B02G210000	0.93709	black
TraesCS1D02G395200	0.834561	black
TraesCS3D02G530100	0.915545	black
TraesCS1A02G202800	0.893799	black
TraesCS6B02G036400	0.933449	black
TraesCS6D02G130800	0.922189	black
TraesCS4A02G315000	0.87818	black
TraesCS5D02G540600	0.894318	black
TraesCS6D02G386300	0.927211	black
TraesCS3D02G173400	0.73011	black
TraesCS4A02G407500	0.900009	black
TraesCS1B02G401700	0.994887	black
TraesCS2B02G433700	0.887764	black
TraesCS3D02G236000	0.905554	black
TraesCS4A02G016400	0.941164	black
TraesCS3D02G363200	0.925177	black
TraesCS1D02G205300	0.95852	black
TraesCS7D02G366600	0.98423	black
TraesCS7A02G468600	0.893006	black
TraesCS2B02G292100	0.854652	black
TraesCS6A02G244300	0.767278	black
TraesCS4B02G298200	0.94851	black
TraesCS3A02G399700	0.88973	black
TraesCS7D02G456100	0.959884	black
TraesCS7A02G491800	0.961454	black
TraesCS4B02G170800	0.949704	black
TraesCS7D02G116300	0.920962	black
TraesCS4A02G388000	0.903082	black
TraesCS4A02G068400	0.975291	black
TraesCS6D02G229800	0.903378	black
TraesCS2B02G367500	0.885429	black
TraesCS5D02G081000	0.913634	black
TraesCS4B02G065700	0.971465	black
TraesCS3D02G242000	0.885458	black
TraesCS5B02G255800	0.904559	black
TraesCS2B02G178000	0.927225	black
TraesCS2B02G340500	0.801604	black
TraesCS1B02G195600	0.960261	black
TraesCS5B02G348300	0.93655	black
TraesCS7D02G526700	0.93512	black
TraesCS2A02G193700	0.978379	black
TraesCS2B02G323000	0.931384	black
TraesCS2A02G261900	0.980548	black
TraesCS3B02G252800	0.879884	black
TraesCS2B02G280300	0.916045	black
TraesCS4B02G127600	0.971321	black
TraesCS1D02G271000	0.979561	black
TraesCS6A02G412900	0.927166	black
TraesCS7A02G510000	0.970727	black
TraesCS1D02G318800	0.921776	black
TraesCS4A02G266900	0.875855	black
TraesCS2D02G502900	0.952461	black
TraesCS3B02G021100	0.772364	black
TraesCS1A02G024400	0.98169	black
TraesCS1D02G212200	0.954398	black
TraesCS2B02G307400	0.988403	black
TraesCS3A02G180300	0.961323	black
TraesCS7B02G401000	0.948569	black
TraesCS1B02G223100	0.907467	black
TraesCS6D02G267200	0.909088	black
TraesCS7A02G089600	0.91047	black
TraesCS6D02G259000	0.877121	black
TraesCS7A02G069400	0.889431	black
TraesCS3D02G497600	0.960768	black
TraesCS6B02G056800	0.901427	black
TraesCS1B02G180000	0.882757	black
TraesCS5B02G187600	0.893431	black
TraesCS7D02G380100	0.98045	black
TraesCS2D02G288900	0.996474	black
TraesCS1B02G196100	0.772363	black
TraesCS2A02G363900	0.925224	black
TraesCS5A02G238800	0.998507	black
TraesCS2D02G161100	0.948243	black
TraesCS2A02G342800	0.850281	black
TraesCS4D02G176600	0.94394	black
TraesCS2B02G626700	0.836883	black
TraesCS5A02G233600	0.708439	black
TraesCS1B02G389200	0.953015	black
TraesCS5B02G319700	0.992861	black
TraesCS2A02G176400	0.931713	black
TraesCS6D02G001700	0.95203	black
TraesCS3A02G377000	0.932018	black
TraesCS6A02G268000	0.884379	black
TraesCS6A02G340000	0.882123	black
TraesCS1D02G193900	0.972072	black
TraesCS6B02G141400	0.87487	black
TraesCS3A02G182400	0.956161	black
TraesCS2D02G016800	0.96638	black
TraesCS1B02G193000	0.976627	black
TraesCS4D02G143900	0.871439	black
TraesCS2B02G530400	0.972057	black
TraesCS5A02G409200	0.928967	black
TraesCS7A02G140400	0.893226	black
TraesCS2A02G161000	0.969807	black
TraesCS4D02G064800	0.947087	black
TraesCS6D02G122800	0.882921	black
TraesCS4A02G008000	0.903913	black
TraesCS3B02G484000	0.808733	black
TraesCS5A02G222500	0.868465	black
TraesCS2A02G291000	0.955809	black
TraesCS1B02G310300	0.883398	black
TraesCS2B02G415300	0.794453	black
TraesCS3A02G516300	0.985611	black
TraesCS7D02G012400	0.92804	black
TraesCS2B02G546900	0.802642	black
TraesCS7B02G113000	0.876903	black
TraesCS1D02G052000	0.986087	black
TraesCS7A02G371900	0.977976	black
TraesCS6D02G309000	0.939423	black
TraesCS7B02G179900	0.84384	black
TraesCS1B02G258800	0.913165	black
TraesCS2D02G504900	0.918452	black
TraesCS5D02G425100	0.980626	black
TraesCS2B02G293600	0.903767	black
TraesCS4D02G240500	0.771493	black
TraesCS5B02G457000	0.891331	black
TraesCS5B02G201100	0.837062	black
TraesCS5D02G008300	0.937136	black
TraesCS5B02G103300	0.987841	black
TraesCS3A02G209400	0.978435	black
TraesCS2A02G506800	0.86423	black
TraesCS4D02G131500	0.943137	black
TraesCS5A02G307200	0.923413	black
TraesCS2B02G079200	0.955136	black
TraesCS2D02G244000	0.953193	black
TraesCS5B02G141400	0.982929	black
TraesCS5B02G327500	0.889769	black
TraesCS6B02G437900	0.94707	black
TraesCS3B02G418200	0.727167	black
TraesCS5A02G429800	0.962579	black
TraesCS4B02G287800	0.978189	black
TraesCS4D02G108800	0.995912	black
TraesCS3D02G001600	0.878319	black
TraesCS5D02G149400	0.958181	black
TraesCS3D02G275800	0.900401	black
TraesCS2A02G355600	0.981265	black
TraesCS2D02G060800	0.982607	black
TraesCS6D02G367200	0.934992	black
TraesCS7A02G191400	0.987942	black
TraesCSU02G020600	0.956113	black
TraesCS3B02G260700	0.917611	black
TraesCS4D02G023100	0.893909	black
TraesCS5D02G176900	0.943934	black
TraesCS4D02G321800	0.935939	black
TraesCS3B02G103100	0.951942	black
TraesCS5A02G497200	0.940143	black
TraesCS3A02G043800	0.812798	black
TraesCS7D02G111600	0.951637	black
TraesCS3A02G453800	0.965393	black
TraesCS7A02G546300	0.816039	black
TraesCSU02G254600	0.94459	black
TraesCS5A02G102500	0.995623	black
TraesCS2D02G407800	0.910935	black
TraesCS3D02G326800	0.872193	black
TraesCS3A02G299600	0.875517	black
TraesCS3D02G082900	0.837402	black
TraesCS2D02G086300	0.980253	black
TraesCS3B02G604800	0.973207	black
TraesCS6D02G248800	0.983711	black
TraesCS3D02G087800	0.890956	black
TraesCS6D02G344900	0.911592	black
TraesCS7D02G074600	0.91795	black
TraesCS7A02G162100	0.910594	black
TraesCS1B02G290500	0.966635	black
TraesCS4D02G214500	0.944844	black
TraesCS5D02G351700	0.972486	black
TraesCS2D02G158300	0.941882	black
TraesCS4B02G296900	0.890898	black
TraesCS7B02G430400	0.952939	black
TraesCS5B02G303700	0.829941	black
TraesCS7D02G478900	0.935315	black
TraesCS3A02G534700	0.931946	black
TraesCS3D02G004400	0.896094	black
TraesCS5A02G312800	0.969651	black
TraesCS5D02G388200	0.901244	black
TraesCS6B02G426800	0.966604	black
TraesCS5A02G329900	0.947117	black
TraesCS2A02G523400	0.946449	black
TraesCS5D02G048100	0.83757	black
TraesCS3A02G023700	0.83736	black
TraesCS2A02G187100	0.967287	black
TraesCS5B02G223700	0.889	black
TraesCS4A02G028700	0.986037	black
TraesCS5D02G321100	0.964856	black
TraesCS3D02G040900	0.967829	black
TraesCS2A02G502300	0.983762	black
TraesCS3D02G192000	0.906575	black
TraesCS1D02G057300	0.942048	black
TraesCS3A02G167300	0.779419	black
TraesCS2A02G254100	0.927891	black
TraesCS2B02G182200	0.936749	black
TraesCS6A02G339100	0.950503	black
TraesCS4A02G129900	0.938451	black
TraesCS2A02G499700	0.986084	black
TraesCS4A02G382200	0.879716	black
TraesCS3B02G354200	0.847622	black
TraesCS1B02G067000	0.755386	black
TraesCS4D02G108300	0.902308	black
TraesCS3B02G402200	0.966226	black
TraesCS4B02G155500	0.938399	black
TraesCS2B02G417300	0.952918	black
TraesCS6D02G397200	0.939515	black
TraesCS5D02G352600	0.970344	black
TraesCS6A02G264300	0.966039	black
TraesCS6A02G402000	0.983035	black
TraesCS2D02G058400	0.988312	black
TraesCS4D02G273700	0.888154	black
TraesCS3B02G401600	0.963541	black
TraesCS5A02G542600	0.960969	black
TraesCS2D02G388500	0.848715	black
TraesCS2D02G577000	0.92242	black
TraesCS2B02G598600	0.832616	black
TraesCS7A02G045500	0.78849	black
TraesCS2B02G082400	0.876086	black
TraesCS6A02G148100	0.880625	black
TraesCS6A02G237200	0.895053	black
TraesCS3A02G087400	0.979147	black
TraesCS5A02G262000	0.946036	black
TraesCS4A02G093200	0.989828	black
TraesCS7B02G290200	0.941204	black
TraesCS4B02G226800	0.954698	black
TraesCS4A02G228800	0.851727	black
TraesCS4A02G311800	0.91878	black
TraesCS1B02G292200	0.869094	black
TraesCS7D02G442300	0.970647	black
TraesCS7D02G263800	0.931554	black
TraesCS3A02G299700	0.930336	black
TraesCS1D02G042300	0.983947	black
TraesCS3B02G199100	0.915991	black
TraesCS2D02G347300	0.965674	black
TraesCS3D02G160000	0.912709	black
TraesCS1A02G331300	0.970817	black
TraesCS2B02G622500	0.95515	black
TraesCS7D02G527000	0.930421	black
TraesCS1B02G481000	0.984223	black
TraesCS3B02G167200	0.969574	black
TraesCS1A02G209700	0.911845	black
TraesCS3A02G346400	0.931714	black
TraesCS3A02G495300	0.870178	black
TraesCS1D02G311000	0.990446	black
TraesCS1A02G153100	0.933392	black
TraesCS6A02G398100	0.955858	black
TraesCS1A02G325500	0.944252	black
TraesCS4D02G250900	0.918778	black
TraesCS1B02G280400	0.987903	black
TraesCS1A02G283900	0.974002	black
TraesCS7B02G443700	0.888898	black
TraesCS3D02G509300	0.982205	black
TraesCSU02G169600	0.98682	black
TraesCS2B02G234300	0.956159	black
TraesCS5B02G386000	0.996022	black
TraesCS1B02G066000	0.980386	black
TraesCS2B02G284700	0.816564	black
TraesCS6B02G360900	0.956955	black
TraesCSU02G102200	0.972456	black
TraesCS2A02G378400	0.968532	black
TraesCS2A02G296800	0.971997	black
TraesCS6D02G089000	0.874552	black
TraesCS3A02G083300	0.942806	black
TraesCS3A02G499400	0.961261	black
TraesCSU02G055800	0.948793	black
TraesCS1B02G413100	0.955167	black
TraesCS5A02G552800	0.913132	black
TraesCS4A02G063900	0.893883	black
TraesCS7D02G456000	0.984883	black
TraesCS6A02G308200	0.985803	black
TraesCS4A02G442100	0.922903	black
TraesCS6B02G275700	0.940262	black
TraesCS4B02G290500	0.881429	black
TraesCS7B02G046000	0.922352	black
TraesCS7D02G304900	0.973586	black
TraesCS7B02G387100	0.961472	black
TraesCS3D02G331100	0.944421	black
TraesCS3B02G198900	0.842946	black
TraesCS4D02G125100	0.944486	black
TraesCS2A02G385500	0.972465	black
TraesCS2A02G490900	0.986953	black
TraesCS3D02G185200	0.941378	black
TraesCS1B02G073700	0.982505	black
TraesCS1A02G049600	0.915496	black
TraesCS3A02G227400	0.98855	black
TraesCS2B02G594900	0.981356	black
TraesCS3A02G104700	0.748551	black
TraesCS3B02G452100	0.936495	black
TraesCS2D02G211100	0.865881	black
TraesCS5D02G204200	0.906619	black
TraesCS6B02G280400	0.932002	black
TraesCS7D02G230200	0.949585	black
TraesCS2B02G313000	0.966675	black
TraesCS3D02G327500	0.919909	black
TraesCS3A02G073000	0.954563	black
TraesCS2D02G197300	0.926503	black
TraesCS3D02G410400	0.956091	black
TraesCS3B02G087000	0.981933	black
TraesCS5B02G427700	0.885325	black
TraesCS4D02G266900	0.96289	black
TraesCS1B02G159900	0.844074	black
TraesCS3D02G229500	0.96506	black
TraesCS3B02G483900	0.990567	black
TraesCS2B02G036600	0.936259	black
TraesCS2D02G107500	0.972887	black
TraesCS3D02G096500	0.948344	black
TraesCS7D02G508200	0.978644	black
TraesCS2A02G557900	0.951525	black
TraesCS3D02G340100	0.966507	black
TraesCS6D02G385600	0.936351	black
TraesCS3B02G163100	0.977885	black
TraesCS2B02G475200	0.866729	black
TraesCS1B02G247400	0.946237	black
TraesCS2B02G465600	0.961538	black
TraesCS4D02G174400	0.878872	black
TraesCS4B02G088800	0.831999	black
TraesCS4B02G200600	0.93183	black
TraesCS1A02G115900	0.935834	black
TraesCS2A02G105500	0.976682	black
TraesCS5A02G065000	0.93304	black
TraesCS2D02G420100	0.96533	black
TraesCS5A02G526200	0.961369	black
TraesCS2D02G411700	0.90507	black
TraesCS5B02G381800	0.76264	black
TraesCS3B02G562300	0.959554	black
TraesCS5D02G283600	0.719061	black
TraesCS4D02G195100	0.954157	black
TraesCS5B02G278100	0.926104	black
TraesCS3A02G104600	0.831134	black
TraesCS7A02G273400	0.953859	black
TraesCS7B02G067400	0.917806	black
TraesCS5D02G150500	0.974984	black
TraesCS3B02G378200	0.958525	black
TraesCS1A02G260000	0.965557	black
TraesCS4B02G032300	0.988877	black
TraesCS4A02G382400	0.854161	black
TraesCS4A02G053700	0.850262	black
TraesCS3A02G289900	0.953561	black
TraesCS7D02G170200	0.85663	black
TraesCS2A02G436200	0.946134	black
TraesCS5D02G303000	0.909331	black
TraesCS4B02G393600	0.978703	black
TraesCS5B02G042400	0.954235	black
TraesCS6B02G326500	0.714116	black
TraesCS2A02G254300	0.978786	black
TraesCS1D02G201200	0.949874	black
TraesCS5A02G309100	0.947291	black
TraesCS7D02G471300	0.936863	black
TraesCS5B02G479900	0.883498	black
TraesCS3A02G007500	0.86885	black
TraesCS6D02G215000	0.887047	black
TraesCS5B02G226500	0.928257	black
TraesCS6A02G225800	0.908757	black
TraesCS6D02G163800	0.977585	black
TraesCS6B02G179900	0.963787	black
TraesCS2A02G190700	0.988371	black
TraesCS3D02G145600	0.95294	black
TraesCSU02G102100	0.975624	black
TraesCS3A02G087700	0.955686	black
TraesCS1A02G188000	0.931275	black
TraesCS5A02G295400	0.93538	black
TraesCS5A02G558200	0.963681	black
TraesCS4A02G187200	0.972528	black
TraesCS2D02G182500	0.910257	black
TraesCS3B02G289600	0.936064	black
TraesCS3B02G110600	0.955588	black
TraesCS4B02G127100	0.907496	black
TraesCS6B02G336900	0.965774	black
TraesCS6B02G352100	0.90929	black
TraesCS7B02G314200	0.980831	black
TraesCS7A02G281200	0.967974	black
TraesCS1B02G296400	0.904696	black
TraesCS6B02G240600	0.831297	black
TraesCS3B02G562700	0.98025	black
TraesCS2B02G463800	0.844107	black
TraesCS6D02G320600	0.966117	black
TraesCS3B02G324500	0.96204	black
TraesCS5D02G378600	0.93513	black
TraesCS2B02G393600	0.967547	black
TraesCS3A02G179400	0.99527	black
TraesCS2A02G591700	0.969974	black
TraesCS5B02G158200	0.941325	black
TraesCS3A02G392900	0.963828	black
TraesCS2B02G295000	0.997794	black
TraesCS7A02G122400	0.939721	black
TraesCS6B02G352000	0.968044	black
TraesCS7D02G429400	0.921047	black
TraesCS3D02G289600	0.96045	black
TraesCS7D02G208000	0.871905	black
TraesCS7D02G400700	0.994882	black
TraesCS2B02G558400	0.92104	black
TraesCS6D02G069000	0.967572	black
TraesCS2D02G373100	0.956792	black
TraesCS2D02G366100	0.890222	black
TraesCS7A02G150500	0.944667	black
TraesCS7D02G279900	0.994704	black
TraesCS1B02G145300	0.95986	black
TraesCS7D02G246500	0.948489	black
TraesCS6D02G319700	0.946765	black
TraesCS2A02G155200	0.992001	black
TraesCS6B02G315500	0.976275	black
TraesCS2D02G462500	0.97352	black
TraesCS7B02G001700	0.942343	black
TraesCS5D02G233900	0.839318	black
TraesCS2D02G251800	0.952398	black
TraesCS2B02G201500	0.944444	black
TraesCS7D02G332100	0.900015	black
TraesCS4A02G441400	0.874736	black
TraesCS6D02G231300	0.993895	black
TraesCS4A02G060600	0.928959	black
TraesCS4B02G245700	0.897672	black
TraesCS2A02G069300	0.879422	black
TraesCS2D02G103900	0.939098	black
TraesCS2D02G321900	0.908641	black
TraesCS2A02G082600	0.990561	black
TraesCS7A02G055400	0.917215	black
TraesCS2D02G361700	0.990682	black
TraesCS1D02G127400	0.969147	black
TraesCS2D02G313500	0.967704	black
TraesCS6D02G287400	0.989502	black
TraesCS7A02G483700	0.963179	black
TraesCS6A02G220200	0.917052	black
TraesCS7A02G301700	0.99607	black
TraesCS6D02G196500	0.92848	black
TraesCS3B02G264000	0.9224	black
TraesCS2A02G334400	0.936921	black
TraesCS7D02G050300	0.955181	black
TraesCS1A02G115600	0.962773	black
TraesCS3A02G369700	0.976119	black
TraesCS7B02G143700	0.968539	black
TraesCS5B02G165700	0.92305	black
TraesCS7A02G376300	0.956858	black
TraesCS2A02G141600	0.917711	black
TraesCS1A02G037300	0.941699	black
TraesCS3D02G233300	0.76293	black
TraesCS4D02G337400	0.920713	black
TraesCS7A02G523600	0.981165	black
TraesCS4B02G356800	0.963191	black
TraesCS2A02G364400	0.968028	black
TraesCS4D02G316400	0.947472	black
TraesCS6A02G389300	0.972809	black
TraesCS5D02G195200	0.916591	black
TraesCS2D02G145100	0.909664	black
TraesCS7B02G286500	0.966695	black
TraesCS3A02G132300	0.943721	black
TraesCS7D02G163800	0.821006	black
TraesCS1B02G212400	0.947544	black
TraesCS5A02G391000	0.917385	black
TraesCS4B02G074100	0.963025	black
TraesCSU02G076300	0.920666	black
TraesCS7D02G143000	0.904994	black
TraesCS7D02G423100	0.941135	black
TraesCS3D02G509500	0.968614	black
TraesCS2B02G395400	0.992537	black
TraesCS5B02G145800	0.933294	black
TraesCS5D02G557000	0.825554	black
TraesCS2D02G374700	0.940248	black
TraesCS7D02G273400	0.982397	black
TraesCS1A02G149300	0.950928	black
TraesCS5D02G489000	0.977632	black
TraesCS2A02G201200	0.927633	black
TraesCS3B02G013100	0.977462	black
TraesCS5D02G335700	0.955965	black
TraesCS3D02G072800	0.990337	black
TraesCS7B02G118400	0.930748	black
TraesCS5A02G365800	0.97292	black
TraesCS6D02G044300	0.969079	black
TraesCS4D02G237400	0.961241	black
TraesCS4B02G236000	0.977591	black
TraesCS2B02G018500	0.81343	black
TraesCS3D02G524000	0.934378	black
TraesCS1A02G436500	0.922322	black
TraesCS5A02G456700	0.806839	black
TraesCS6D02G172700	0.901814	black
TraesCS3A02G256400	0.960856	black
TraesCSU02G029700	0.977381	black
TraesCS7A02G247800	0.912641	black
TraesCS1A02G126100	0.995602	black
TraesCS2A02G522300	0.946834	black
TraesCS1A02G225700	0.980339	black
TraesCS2D02G571700	0.961085	black
TraesCS6D02G217000	0.881168	black
TraesCS5B02G330100	0.962601	black
TraesCS3D02G230200	0.978704	black
TraesCS7A02G518300	0.985656	black
TraesCS1A02G226700	0.949068	black
TraesCS7D02G419800	0.903551	black
TraesCS6D02G209300	0.950769	black
TraesCS5B02G268700	0.988368	black
TraesCS1B02G238900	0.980822	black
TraesCS3A02G360600	0.90823	black
TraesCS5A02G457700	0.920106	black
TraesCS2B02G102900	0.988541	black
TraesCS4D02G292700	0.962325	black
TraesCS3A02G458400	0.986142	black
TraesCS5D02G369400	0.777405	black
TraesCS3D02G093900	0.966215	black
TraesCS7A02G399100	0.910251	black
TraesCS5B02G538700	0.92822	black
TraesCS3B02G566300	0.924487	black
TraesCSU02G025400	0.806728	black
TraesCS6A02G242500	0.922449	black
TraesCS1D02G117000	0.93637	black
TraesCS2B02G215400	0.796981	black
TraesCS2D02G458700	0.904385	black
TraesCS2A02G405000	0.942406	black
TraesCS4B02G107100	0.953833	black
TraesCS2B02G333700	0.981867	black
TraesCSU02G242100	0.906293	black
TraesCS2B02G245800	0.949684	black
TraesCS2A02G297200	0.87054	black
TraesCS2B02G381900	0.980019	black
TraesCS4B02G196600	0.985008	black
TraesCS3B02G336900	0.942538	black
TraesCS4B02G317500	0.979347	black
TraesCS3B02G283600	0.992516	black
TraesCS3D02G235200	0.953956	black
TraesCS6B02G293100	0.949938	black
TraesCS3D02G362700	0.97992	black
TraesCS7D02G167700	0.987974	black
TraesCS6D02G356100	0.897884	black
TraesCSU02G269100	0.930741	black
TraesCS6A02G181400	0.94599	black
TraesCS5B02G188800	0.909956	black
TraesCS4B02G105800	0.990496	black
TraesCS5B02G488900	0.970776	black
TraesCS1A02G143300	0.905179	black
TraesCS1B02G177900	0.967357	black
TraesCS5A02G289200	0.948941	black
TraesCS3A02G222400	0.974395	black
TraesCS7B02G382300	0.757379	black
TraesCS4D02G111100	0.906756	black
TraesCS3D02G506300	0.981351	black
TraesCS2B02G422700	0.957562	black
TraesCS7B02G190300	0.930082	black
TraesCS6A02G378800	0.891494	black
TraesCS3D02G134800	0.972926	black
TraesCS5D02G145400	0.958633	black
TraesCS5A02G058700	0.930873	black
TraesCS6A02G330100	0.906851	black
TraesCS3D02G106800	0.964979	black
TraesCS7B02G216700	0.960969	black
TraesCS4A02G202200	0.953566	black
TraesCS7B02G164600	0.998563	black
TraesCS5A02G437300	0.959243	black
TraesCS1D02G270000	0.976536	black
TraesCS7B02G004400	0.947841	black
TraesCS7B02G396800	0.97542	black
TraesCS6B02G031700	0.918984	black
TraesCS1B02G349900	0.97894	black
TraesCS1A02G366700	0.980705	black
TraesCS5A02G142700	0.964938	black
TraesCS7B02G031000	0.941201	black
TraesCS2D02G216600	0.928418	black
TraesCS7D02G265500	0.970678	black
TraesCS2A02G175100	0.936257	black
TraesCS7A02G141700	0.91668	black
TraesCS2B02G301800	0.972141	black
TraesCS5B02G347100	0.900926	black
TraesCS2D02G362300	0.979892	black
TraesCS6D02G142500	0.973846	black
TraesCS5D02G386600	0.705121	black
TraesCS7D02G071200	0.943299	black
TraesCS4D02G240800	0.962157	black
TraesCS1D02G146600	0.948133	black
TraesCS7B02G319800	0.984094	black
TraesCS3D02G023700	0.979531	black
TraesCS4A02G056400	0.883349	black
TraesCS3A02G251200	0.956862	black
TraesCS5A02G146900	0.959293	black
TraesCS1B02G167200	0.952158	black
TraesCS5A02G227700	0.941475	black
TraesCS4B02G255000	0.99355	black
TraesCS1A02G413400	0.962112	black
TraesCS5A02G313000	0.987652	black
TraesCS6B02G339500	0.954359	black
TraesCS1D02G226900	0.98444	black
TraesCS2D02G346900	0.929876	black
TraesCS2A02G315300	0.978014	black
TraesCS7D02G402300	0.925081	black
TraesCS2D02G562500	0.965724	black
TraesCS3A02G311800	0.886436	black
TraesCS2D02G601500	0.998927	black
TraesCS2D02G080500	0.990698	black
TraesCS3B02G325800	0.920506	black
TraesCS4D02G015400	0.969619	black
TraesCS6A02G261600	0.94579	black
TraesCS3B02G000100	0.908405	black
TraesCS4A02G225700	0.970287	black
TraesCS1D02G420900	0.986006	black
TraesCS3B02G039300	0.975095	black
TraesCS7B02G454600	0.910446	black
TraesCS5A02G153000	0.908491	black
TraesCS3D02G432700	0.949887	black
TraesCS6A02G023300	0.894966	black
TraesCS6B02G370300	0.924954	black
TraesCS5B02G437100	0.913603	black
TraesCS1A02G125700	0.952686	black
TraesCS6A02G108000	0.883376	black
TraesCS2B02G232400	0.969974	black
TraesCS2D02G495500	0.865307	black
TraesCS2B02G341200	0.967966	black
TraesCS1D02G321300	0.987462	black
TraesCS1A02G083100	0.981544	black
TraesCS5D02G016800	0.90371	black
TraesCS5A02G011900	0.810781	black
TraesCS3B02G108700	0.960232	black
TraesCS7B02G065100	0.944198	black
TraesCS6B02G053500	0.969338	black
TraesCS2B02G382900	0.978648	black
TraesCS1A02G161400	0.934568	black
TraesCS4D02G358700	0.922745	black
TraesCS4A02G296600	0.98631	black
TraesCS3D02G058300	0.977963	black
TraesCS4A02G107100	0.925685	black
TraesCS1B02G262000	0.882431	black
TraesCS5A02G268700	0.883067	black
TraesCS4D02G248000	0.978515	black
TraesCS6A02G244900	0.893685	black
TraesCS5B02G151800	0.958511	black
TraesCS7B02G395400	0.932523	black
TraesCS2D02G415500	0.785118	black
TraesCS5A02G467600	0.923029	black
TraesCS5B02G058800	0.909481	black
TraesCS2A02G062200	0.946987	black
TraesCS1D02G228100	0.937582	black
TraesCS4B02G137900	0.908664	black
TraesCS5B02G101400	0.943382	black
TraesCS2A02G584700	0.929104	black
TraesCS5D02G232400	0.925685	black
TraesCS5A02G095200	0.957715	black
TraesCS2A02G481200	0.948275	black
TraesCS4A02G107000	0.960846	black
TraesCS3A02G502900	0.950916	black
TraesCS4B02G017100	0.937785	black
TraesCS7D02G372700	0.988355	black
TraesCS5D02G198800	0.927116	black
TraesCS2D02G085700	0.973733	black
TraesCS3D02G164800	0.951634	black
TraesCS1B02G169500	0.97231	black
TraesCS2B02G378600	0.976436	black
TraesCS7B02G115900	0.971702	black
TraesCS3D02G412300	0.926639	black
TraesCS7A02G130700	0.962488	black
TraesCS4B02G278800	0.964956	black
TraesCS5B02G468900	0.988221	black
TraesCS2D02G061000	0.898731	black
TraesCS3A02G402300	0.904859	black
TraesCS3D02G397200	0.854515	black
TraesCS3D02G318000	0.981047	black
TraesCS5D02G470200	0.984828	black
TraesCS2D02G267400	0.966982	black
TraesCS4A02G257400	0.874523	black
TraesCS6A02G242100	0.92074	black
TraesCS4D02G103100	0.954205	black
TraesCS7D02G237600	0.849355	black
TraesCS4B02G293900	0.96908	black
TraesCS3A02G029800	0.955991	black
TraesCS7D02G120900	0.917629	black
TraesCS7A02G208600	0.965302	black
TraesCSU02G032900	0.974481	black
TraesCS7B02G141300	0.975995	black
TraesCS2A02G063100	0.975406	black
TraesCS1B02G195800	0.977425	black
TraesCS3A02G165500	0.974098	black
TraesCS6D02G303900	0.928721	black
TraesCS4B02G022600	0.902988	black
TraesCS1A02G160200	0.841134	black
TraesCS6A02G279700	0.955518	black
TraesCS6B02G280100	0.926814	black
TraesCS5B02G313900	0.977143	black
TraesCS3D02G184300	0.969895	black
TraesCS2B02G506600	0.961537	black
TraesCS3D02G370100	0.956755	black
TraesCS7D02G130100	0.910982	black
TraesCS5A02G211600	0.73239	black
TraesCS2A02G070700	0.937571	black
TraesCS1B02G100600	0.989105	black
TraesCS2A02G480900	0.968605	black
TraesCS2D02G158200	0.986548	black
TraesCS3A02G230000	0.920457	black
TraesCS4B02G102400	0.937798	black
TraesCS4D02G196900	0.984193	black
TraesCS7A02G075600	0.966186	black
TraesCS3D02G148500	0.935044	black
TraesCS6D02G041700	0.941099	black
TraesCS5D02G353600	0.948191	black
TraesCS1A02G273500	0.830788	black
TraesCS2B02G471600	0.924024	black
TraesCS7A02G269600	0.953936	black
TraesCS5B02G475500	0.968937	black
TraesCSU02G262000	0.888716	black
TraesCS5D02G316100	0.981029	black
TraesCS4B02G197300	0.977152	black
TraesCS3D02G255400	0.963018	black
TraesCS3B02G188400	0.954984	black
TraesCS3A02G446900	0.961506	black
TraesCS2A02G404700	0.909177	black
TraesCS7A02G317100	0.944244	black
TraesCS1D02G177000	0.977057	black
TraesCS5D02G297100	0.943023	black
TraesCS3B02G544200	0.985129	black
TraesCS4D02G001500	0.978853	black
TraesCS3A02G394000	0.931591	black
TraesCS2A02G458000	0.936928	black
TraesCS1D02G084400	0.963301	black
TraesCS1A02G056600	0.952986	black
TraesCS5D02G276500	0.98367	black
TraesCS6B02G371200	0.971582	black
TraesCS3B02G286500	0.970376	black
TraesCS4A02G107400	0.914459	black
TraesCS2B02G215500	0.941314	black
TraesCS6A02G339400	0.951411	black
TraesCS2A02G295400	0.893057	black
TraesCS3B02G290800	0.88642	black
TraesCS2A02G292600	0.951473	black
TraesCS7A02G464200	0.908997	black
TraesCS5A02G312500	0.983076	black
TraesCS1D02G310000	0.964626	black
TraesCS5B02G309800	0.971937	black
TraesCS7D02G398100	0.870832	black
TraesCS7D02G297700	0.736755	black
TraesCS5D02G457000	0.968313	black
TraesCS5D02G195900	0.97677	black
TraesCS6A02G387800	0.927988	black
TraesCS1B02G201800	0.917444	black
TraesCS5D02G498400	0.968684	black
TraesCS6B02G265700	0.890449	black
TraesCS3D02G471500	0.922948	black
TraesCS7A02G355400	0.955693	black
TraesCS2B02G075600	0.967818	black
TraesCS4A02G370300	0.851034	black
TraesCS6D02G222300	0.920321	black
TraesCS6D02G399500	0.909972	black
TraesCS1A02G178700	0.927512	black
TraesCS1D02G285900	0.912774	black
TraesCS7A02G560100	0.949107	black
TraesCS6D02G198700	0.890769	black
TraesCS4A02G291700	0.982005	black
TraesCS6B02G250700	0.923322	black
TraesCS4B02G393300	0.998489	black
TraesCS3A02G405700	0.966334	black
TraesCS5A02G434100	0.955675	black
TraesCS7A02G183600	0.994171	black
TraesCS1D02G133200	0.960538	black
TraesCS1D02G148900	0.972061	black
TraesCS2B02G544300	0.944663	black
TraesCS7D02G211000	0.961685	black
TraesCS1A02G300200	0.932189	black
TraesCS3D02G490100	0.963775	black
TraesCS1A02G251100	0.942957	black
TraesCS6A02G235800	0.95924	black
TraesCS5D02G285700	0.970022	black
TraesCS2A02G383200	0.897707	black
TraesCS1D02G163900	0.955057	black
TraesCS7A02G453100	0.885651	black
TraesCS4D02G350500	0.951528	black
TraesCS7B02G280300	0.910642	black
TraesCS3D02G186900	0.990811	black
TraesCS2B02G400400	0.878755	black
TraesCS4B02G001500	0.967441	black
TraesCS2A02G191339	0.766127	black
TraesCS1A02G385600	0.940729	black
TraesCS2D02G293200	0.839862	black
TraesCS3A02G246600	0.979885	black
TraesCS3D02G308000	0.926143	black
TraesCS1B02G230100	0.964536	black
TraesCS6D02G250000	0.974797	black
TraesCS2A02G088800	0.975803	black
TraesCS1D02G404600	0.96666	black
TraesCS3A02G194700	0.944004	black
TraesCS2D02G061100	0.937783	black
TraesCS7B02G366900	0.908032	black
TraesCS3A02G235900	0.990049	black
TraesCS4A02G370200	0.913143	black
TraesCS1A02G179400	0.838032	black
TraesCS7B02G277800	0.988496	black
TraesCS5A02G277900	0.922357	black
TraesCS7D02G185100	0.973309	black
TraesCS4D02G104000	0.97091	black
TraesCS5B02G203100	0.958126	black
TraesCS6D02G099100	0.951174	black
TraesCS4D02G275800	0.963332	black
TraesCS7A02G188100	0.947173	black
TraesCS2D02G414800	0.956968	black
TraesCS5D02G320600	0.92764	black
TraesCS5A02G205200	0.887844	black
TraesCS3A02G258100	0.893494	black
TraesCS7D02G222500	0.974086	black
TraesCS5D02G069200	0.967978	black
TraesCS3B02G123100	0.926289	black
TraesCS6A02G249300	0.977382	black
TraesCS7D02G003800	0.805	black
TraesCS2D02G481000	0.963706	black
TraesCS2D02G036100	0.982262	black
TraesCS6B02G337300	0.969425	black
TraesCS6A02G216800	0.924756	black
TraesCS7D02G549800	0.983491	black
TraesCS5D02G210900	0.934603	black
TraesCS7B02G150900	0.958276	black
TraesCS2B02G436400	0.965128	black
TraesCS2B02G573300	0.944431	black
TraesCS7D02G386000	0.966962	black
TraesCS1D02G000400	0.920949	black
TraesCS3B02G328400	0.97272	black
TraesCS6D02G127100	0.969409	black
TraesCS2D02G290400	0.915094	black
TraesCS3A02G381800	0.833523	black
TraesCS3D02G177800	0.864371	black
TraesCS3A02G295100	0.934708	black
TraesCS3A02G075100	0.943867	black
TraesCS7B02G120300	0.986358	black
TraesCS3D02G141100	0.983676	black
TraesCS2A02G152700	0.997144	black
TraesCS7A02G123300	0.96331	black
TraesCS3A02G439900	0.951227	black
TraesCS3A02G478100	0.965016	black
TraesCS3B02G272700	0.972554	black
TraesCS2B02G079300	0.867205	black
TraesCS3B02G401800	0.968756	black
TraesCS5A02G347400	0.921494	black
TraesCS6D02G287800	0.947013	black
TraesCS2B02G357500	0.862462	black
TraesCS6B02G138700	0.95266	black
TraesCS7B02G226800	0.911734	black
TraesCS3B02G264300	0.875421	black
TraesCS7D02G404500	0.842265	black
TraesCS6B02G346200	0.930503	black
TraesCS3A02G324700	0.951806	black
TraesCS5A02G484900	0.929962	black
TraesCS3B02G328500	0.963645	black
TraesCS3D02G322500	0.894632	black
TraesCS2D02G225400	0.967174	black
TraesCS5A02G489800	0.896052	black
TraesCS3B02G474000	0.986189	black
TraesCS2A02G039400	0.978307	black
TraesCS7D02G215200	0.978784	black
TraesCS6B02G201600	0.939732	black
TraesCS4D02G068100	0.933429	black
TraesCS3A02G007600	0.997958	black
TraesCS4B02G383000	0.954937	black
TraesCS3B02G437500	0.979548	black
TraesCS3B02G435700	0.946571	black
TraesCS4B02G249500	0.968921	black
TraesCS7D02G253300	0.932115	black
TraesCS2A02G061800	0.904161	black
TraesCS3B02G392100	0.94045	black
TraesCS4A02G055100	0.894828	black
TraesCS3D02G258000	0.926207	black
TraesCS7B02G325800	0.975846	black
TraesCS1A02G094700	0.95586	black
TraesCS6B02G291900	0.963729	black
TraesCS1D02G244300	0.862033	black
TraesCS5A02G347500	0.928369	black
TraesCS1D02G212600	0.96705	black
TraesCS6D02G260100	0.783993	black
TraesCS2B02G264100	0.974815	black
TraesCS3D02G184900	0.958891	black
TraesCS2B02G309000	0.9393	black
TraesCSU02G242700	0.967444	black
TraesCS3A02G103100	0.935955	black
TraesCS3A02G254500	0.972422	black
TraesCS2D02G358200	0.995698	black
TraesCS6A02G264900	0.972178	black
TraesCS5B02G313500	0.937161	black
TraesCS3B02G224500	0.937741	black
TraesCS5B02G407800	0.867776	black
TraesCS3A02G200300	0.961694	black
TraesCS3D02G336900	0.937678	black
TraesCS1D02G250700	0.958146	black
TraesCS7A02G223500	0.963145	black
TraesCS5B02G559200	0.991397	black
TraesCSU02G146800	0.934338	black
TraesCS6A02G098300	0.904388	black
TraesCS5B02G290300	0.976023	black
TraesCS1B02G255800	0.862422	black
TraesCS6B02G314700	0.91565	black
TraesCS1D02G393600	0.961449	black
TraesCS1B02G424900	0.938092	black
TraesCS5D02G157300	0.94696	black
TraesCS6B02G022400	0.955242	black
TraesCS3D02G105500	0.960035	black
TraesCS3B02G006300	0.935399	black
TraesCS5B02G288600	0.941457	black
TraesCS1A02G270000	0.992479	black
TraesCS5A02G548500	0.93079	black
TraesCS6A02G308600	0.943376	black
TraesCS7D02G273500	0.983528	black
TraesCS2D02G085500	0.971657	black
TraesCS5D02G476800	0.942138	black
TraesCS6B02G354600	0.94968	black
TraesCS3D02G464800	0.924221	black
TraesCS4A02G213400	0.949564	black
TraesCS4D02G099200	0.948236	black
TraesCS1B02G412100	0.958712	black
TraesCS2A02G061900	0.978616	black
TraesCS3B02G209900	0.961395	black
TraesCS1A02G101300	0.950647	black
TraesCS4A02G089500	0.929628	black
TraesCS5A02G464100	0.939386	black
TraesCS7A02G220900	0.954894	black
TraesCS5B02G235800	0.844066	black
TraesCS2A02G219600	0.967759	black
TraesCS7A02G557300	0.965965	black
TraesCS7A02G205700	0.961592	black
TraesCS2B02G245100	0.966171	black
TraesCS1D02G320300	0.966046	black
TraesCS6A02G137800	0.981097	black
TraesCS3D02G022500	0.958603	black
TraesCS1B02G261700	0.952677	black
TraesCS1D02G179900	0.932819	black
TraesCS1B02G168500	0.957812	black
TraesCS5A02G391200	0.970647	black
TraesCS5A02G522100	0.918993	black
TraesCS7B02G212500	0.974298	black
TraesCS3A02G111400	0.94812	black
TraesCS3B02G334900	0.95274	black
TraesCS2A02G423900	0.887359	black
TraesCS1B02G189400	0.968042	black
TraesCS2A02G352000	0.903523	black
TraesCS5A02G043800	0.92317	black
TraesCS6A02G110400	0.951513	black
TraesCS1A02G393900	0.948169	black
TraesCS1D02G030000	0.948862	black
TraesCS5A02G234300	0.767147	black
TraesCS3B02G353700	0.953932	black
TraesCS7D02G419200	0.969363	black
TraesCS7D02G256100	0.937979	black
TraesCS3D02G244900	0.9721	black
TraesCS4D02G328400	0.99017	black
TraesCS3D02G300200	0.963533	black
TraesCS6D02G048300	0.828028	black
TraesCS2D02G202200	0.976361	black
TraesCS4D02G252100	0.923987	black
TraesCS2A02G359300	0.962061	black
TraesCS6B02G126200	0.950133	black
TraesCS4A02G246100	0.945936	black
TraesCS6D02G212200	0.903309	black
TraesCS2B02G230700	0.984708	black
TraesCS3A02G157200	0.973147	black
TraesCS1B02G209700	0.861104	black
TraesCS7D02G185000	0.996121	black
TraesCS7A02G363600	0.990626	black
TraesCS7D02G323900	0.973459	black
TraesCS2B02G539600	0.990783	black
TraesCS7A02G254800	0.929348	black
TraesCS5D02G565300	0.98899	black
TraesCS2A02G311000	0.912558	black
TraesCS6A02G324200	0.980406	black
TraesCS6D02G265500	0.931948	black
TraesCS2A02G297700	0.968947	black
TraesCS3D02G181700	0.958901	black
TraesCS1B02G422900	0.928579	black
TraesCS4D02G347100	0.932754	black
TraesCS3D02G331400	0.858252	black
TraesCS5B02G150700	0.921457	black
TraesCS5A02G225100	0.938539	black
TraesCS2B02G437000	0.915297	black
TraesCS3D02G150800	0.951804	black
TraesCS1A02G339400	0.963325	black
TraesCS2D02G350200	0.950262	black
TraesCS7A02G390300	0.993003	black
TraesCS7A02G115400	0.942367	black
TraesCS7D02G359500	0.979299	black
TraesCS1A02G175200	0.960414	black
TraesCS4A02G068900	0.942282	black
TraesCS2D02G208800	0.962872	black
TraesCS5A02G413300	0.965038	black
TraesCS3B02G129200	0.974484	black
TraesCS5D02G400900	0.936425	black
TraesCS7D02G178100	0.944979	black
TraesCS6D02G389400	0.981463	black
TraesCS2D02G103800	0.951484	black
TraesCS3A02G313200	0.978012	black
TraesCS3D02G176100	0.958785	black
TraesCS7B02G209300	0.852156	black
TraesCS6B02G343500	0.959801	black
TraesCS3B02G359100	0.893298	black
TraesCS5A02G503100	0.951353	black
TraesCS6A02G002700	0.947391	black
TraesCS6B02G267700	0.963659	black
TraesCS3B02G601600	0.93294	black
TraesCS3D02G113600	0.978924	black
TraesCS7B02G427800	0.908849	black
TraesCS2D02G206900	0.947251	black
TraesCSU02G115200	0.960486	black
TraesCS2A02G104100	0.906428	black
TraesCS7A02G240300	0.980641	black
TraesCS2A02G062000	0.921706	black
TraesCS5B02G147200	0.972462	black
TraesCS3A02G534900	0.927397	black
TraesCS7A02G069300	0.951424	black
TraesCS1A02G077700	0.878111	black
TraesCS7D02G142100	0.923733	black
TraesCS4D02G314100	0.957343	black
TraesCS5A02G151400	0.930269	black
TraesCS2B02G232700	0.956611	black
TraesCS2D02G210700	0.960646	black
TraesCS7B02G264200	0.995496	black
TraesCS7B02G088400	0.950466	black
TraesCS5D02G205600	0.973857	black
TraesCS6A02G138000	0.920884	black
TraesCS7D02G063900	0.814302	black
TraesCS2B02G050300	0.989043	black
TraesCS5A02G516300	0.996437	black
TraesCS5A02G460300	0.980744	black
TraesCS6D02G026500	0.85031	black
TraesCS4D02G102600	0.987053	black
TraesCS4A02G419400	0.931446	black
TraesCS7D02G403000	0.98474	black
TraesCS4A02G201700	0.986884	black
TraesCS4B02G214800	0.978141	black
TraesCS6B02G166200	0.940265	black
TraesCS7B02G171300	0.980602	black
TraesCS7A02G082200	0.964462	black
TraesCS7B02G485000	0.988542	black
TraesCS3D02G538100	0.818516	black
TraesCS6A02G257400	0.95359	black
TraesCS2A02G062100	0.963079	black
TraesCS2D02G280700	0.939498	black
TraesCS2D02G513600	0.927743	black
TraesCS7D02G076700	0.958881	black
TraesCS3A02G176000	0.977998	black
TraesCS7D02G064300	0.979674	black
TraesCS6D02G238700	0.944916	black
TraesCS2A02G016500	0.887251	black
TraesCS5D02G319300	0.966379	black
TraesCS2B02G200900	0.956541	black
TraesCS4A02G283900	0.975638	black
TraesCS7A02G424100	0.934618	black
TraesCS3A02G472400	0.962911	black
TraesCS3A02G442700	0.99007	black
TraesCS7A02G307100	0.948681	black
TraesCS6B02G068700	0.943177	black
TraesCS6A02G413200	0.985765	black
TraesCS5D02G298700	0.99234	black
TraesCS1A02G045800	0.970628	black
TraesCS1D02G123700	0.972348	black
TraesCS2B02G540100	0.917796	black
TraesCS3B02G200200	0.961086	black
TraesCS3D02G074900	0.980183	black
TraesCSU02G242600	0.965896	black
TraesCS3D02G490200	0.982303	black
TraesCS4D02G218900	0.978476	black
TraesCS3B02G544000	0.987505	black
TraesCS7A02G176800	0.96801	black
TraesCS1B02G059000	0.958469	black
TraesCS4D02G094500	0.954424	black
TraesCS3D02G283300	0.974061	black
TraesCS4A02G289000	0.93378	black
TraesCS2A02G392500	0.964697	black
TraesCS7B02G081800	0.974496	black
TraesCS4D02G249900	0.96029	black
TraesCS5A02G148600	0.941285	black
TraesCS3A02G488600	0.984849	black
TraesCS1B02G142000	0.97308	black
TraesCS7B02G135900	0.966329	black
TraesCS5B02G272600	0.979282	black
TraesCS2A02G447800	0.978494	black
TraesCS7A02G298600	0.881414	black
TraesCS2B02G075700	0.892808	black
TraesCS5B02G396100	0.958716	black
TraesCS7A02G312800	0.977176	black
TraesCS5B02G323300	0.973932	black
TraesCS7D02G163100	0.963925	black
TraesCS1D02G198500	0.714894	black
TraesCS7B02G126500	0.950133	black
TraesCS3D02G490600	0.98906	black
TraesCS2B02G443500	0.880884	black
TraesCS7D02G256000	0.958639	black
TraesCS7D02G309200	0.975171	black
TraesCS7A02G309300	0.903307	black
TraesCS4B02G098300	0.964117	black
TraesCS2A02G062900	0.986958	black
TraesCS6B02G450000	0.732411	black
TraesCS4D02G226700	0.942644	black
TraesCS7A02G127600	0.942468	black
TraesCS5A02G411500	0.966723	black
TraesCS3B02G612000	0.905512	black
TraesCS4A02G288900	0.909101	black
TraesCS4A02G052200	0.953588	black
TraesCS6B02G312000	0.943228	black
TraesCS6D02G230100	0.97979	black
TraesCS4A02G389900	0.984718	black
TraesCS6D02G397800	0.972207	black
TraesCS7B02G285300	0.921229	black
TraesCS3A02G489100	0.914888	black
TraesCS3D02G484000	0.951336	black
TraesCS7A02G327200	0.920537	black
TraesCS2B02G177900	0.966423	black
TraesCS2B02G307300	0.938215	black
TraesCS4B02G252100	0.930526	black
TraesCS4B02G029600	0.981042	black
TraesCS1B02G093600	0.845052	black
TraesCS1B02G443700	0.984301	black
TraesCS1B02G291500	0.91592	black
TraesCS2A02G203400	0.959874	black
TraesCS7D02G294300	0.88296	black
TraesCS2B02G221800	0.980198	black
TraesCS1D02G281800	0.928054	black
TraesCS7B02G188400	0.915065	black
TraesCS5D02G420300	0.980899	black
TraesCS2D02G295700	0.978421	black
TraesCS5A02G272400	0.97928	black
TraesCS3B02G317000	0.984162	black
TraesCS1A02G194900	0.955173	black
TraesCS5D02G320400	0.903165	black
TraesCS3B02G506900	0.981083	black
TraesCS1D02G103200	0.987766	black
TraesCS6D02G336900	0.99529	black
TraesCS6B02G258400	0.919112	black
TraesCS1B02G425000	0.939205	black
TraesCS6B02G427200	0.936707	black
TraesCS1B02G452000	0.986025	black
TraesCS1D02G421100	0.996678	black
TraesCS7A02G565000	0.963068	black
TraesCS3B02G314300	0.935935	black
TraesCS2B02G313900	0.960836	black
TraesCS5D02G280400	0.981271	black
TraesCS2A02G062800	0.978701	black
TraesCS4D02G259500	0.951981	black
TraesCS6D02G230000	0.92022	black
TraesCS6A02G309700	0.973636	black
TraesCS6D02G289100	0.972593	black
TraesCS2D02G421700	0.945838	black
TraesCS4B02G050400	0.995438	black
TraesCS2D02G390600	0.914717	black
TraesCS2B02G090400	0.962737	black
TraesCS5D02G144300	0.972477	black
TraesCS2B02G137700	0.948668	black
TraesCS4B02G176900	0.971885	black
TraesCS3D02G540200	0.944728	black
TraesCS4B02G044700	0.967258	black
TraesCS3D02G361300	0.955112	black
TraesCS4D02G050600	0.963245	black
TraesCSU02G243700	0.947214	black
TraesCSU02G033600	0.954242	black
TraesCS5B02G415100	0.969558	black
TraesCS4A02G341500	0.874787	black
TraesCS1A02G413700	0.995556	black
TraesCS4D02G026800	0.974653	black
TraesCS3B02G205700	0.978663	black
TraesCS2B02G545100	0.962046	black
TraesCS7A02G113600	0.944744	black
TraesCS7A02G219700	0.990449	black
TraesCS6B02G241000	0.950841	black
TraesCS4A02G219900	0.911286	black
TraesCS1A02G420800	0.993341	black
TraesCS6B02G462400	0.961969	black
TraesCS1D02G147900	0.92044	black
TraesCS1D02G428700	0.993949	black
TraesCS6A02G283700	0.948156	black
TraesCS4B02G218700	0.961882	black
TraesCS6D02G264200	0.914145	black
TraesCS3A02G110100	0.943931	black
TraesCS1B02G246400	0.958144	black
TraesCS5A02G554600	0.953378	black
TraesCS4D02G198800	0.942524	black
TraesCS2A02G512100	0.912131	black
TraesCS1D02G234700	0.957917	black
TraesCS1B02G404500	0.977888	black
TraesCS1D02G046400	0.931075	black
TraesCS3A02G232200	0.972241	black
TraesCS2D02G518100	0.935215	black
TraesCS7A02G409800	0.988852	black
TraesCS1A02G007900	0.952665	black
TraesCS4A02G076700	0.96509	black
TraesCS6A02G247900	0.955225	black
TraesCS1A02G237900	0.95123	black
TraesCS1B02G279100	0.97423	black
TraesCS2D02G366300	0.96554	black
TraesCS5A02G547700	0.997496	black
TraesCS2B02G397500	0.964965	black
TraesCS6A02G159100	0.935813	black
TraesCS7B02G395500	0.984595	black
TraesCS7D02G030700	0.873529	black
TraesCS7D02G108900	0.967996	black
TraesCS1A02G236300	0.908956	black
TraesCS6A02G334000	0.951897	black
TraesCS1A02G384900	0.899777	black
TraesCS4D02G234000	0.987301	black
TraesCS5D02G482800	0.902709	black
TraesCS7D02G375300	0.954642	black
TraesCS2D02G368300	0.967239	black
TraesCS6B02G192200	0.944483	black
TraesCS1B02G424500	0.948477	black
TraesCS3D02G498600	0.918973	black
TraesCS2D02G212300	0.959686	black
TraesCS7D02G328500	0.929299	black
TraesCS2D02G102100	0.945718	black
TraesCS7A02G378500	0.962259	black
TraesCS6A02G248000	0.973621	black
TraesCS4A02G264600	0.966223	black
TraesCS7D02G239200	0.969101	black
TraesCS6D02G153400	0.90673	black
TraesCS7D02G221200	0.919531	black
TraesCS1D02G404700	0.971784	black
TraesCS4B02G259100	0.946597	black
TraesCS1D02G077600	0.829193	black
TraesCS4A02G045500	0.959182	black
TraesCS5B02G386800	0.884815	black
TraesCS2A02G174400	0.984173	black
TraesCS6A02G405600	0.964203	black
TraesCS2A02G321300	0.917369	black
TraesCS7B02G245500	0.9772	black
TraesCS4B02G232800	0.985277	black
TraesCS3D02G390200	0.954346	black
TraesCS1A02G101200	0.976044	black
TraesCS3B02G388100	0.989023	black
TraesCS7B02G122600	0.907662	black
TraesCS2A02G117700	0.940185	black
TraesCS7D02G341500	0.955697	black
TraesCS4B02G399200	0.967332	black
TraesCS7D02G379000	0.953111	black
TraesCS7A02G333900	0.953544	black
TraesCS2A02G202100	0.954896	black
TraesCS2B02G119700	0.929412	black
TraesCS2D02G145400	0.98733	black
TraesCS6D02G100900	0.950291	black
TraesCS7A02G446100	0.950589	black
TraesCS1A02G384800	0.978438	black
TraesCSU02G131900	0.981991	black
TraesCS6D02G194600	0.953288	black
TraesCS2D02G061400	0.906072	black
TraesCS2B02G418500	0.939837	black
TraesCS7D02G305500	0.973925	black
TraesCS7D02G217400	0.980237	black
TraesCS3B02G450500	0.984223	black
TraesCS3A02G531300	0.824558	black
TraesCS1A02G396800	0.976708	black
TraesCS3A02G283400	0.979182	black
TraesCS2B02G487300	0.950398	black
TraesCS4A02G494900	0.860475	black
TraesCS3B02G536500	0.970676	black
TraesCS7A02G319000	0.922717	black
TraesCS7B02G013100	0.949392	black
TraesCS3B02G327100	0.971707	black
TraesCS3A02G415300	0.960003	black
TraesCS2D02G407700	0.939449	black
TraesCS6A02G298100	0.958831	black
TraesCS7A02G348600	0.959498	black
TraesCS3A02G074900	0.949275	black
TraesCS6A02G213100	0.959834	black
TraesCS2A02G399100	0.959165	black
TraesCS2B02G075800	0.965464	black
TraesCS6B02G276700	0.964027	black
TraesCS2D02G376800	0.981226	black
TraesCS1B02G349600	0.85733	black
TraesCS2A02G493700	0.920103	black
TraesCS5D02G474500	0.942511	black
TraesCS5D02G169600	0.941537	black
TraesCS2B02G075400	0.954797	black
TraesCS5B02G472900	0.940692	black
TraesCS4D02G065600	0.943257	black
TraesCS3D02G074700	0.938233	black
TraesCS4D02G283400	0.973555	black
TraesCS7A02G090200	0.957233	black
TraesCS2D02G396600	0.959529	black
TraesCS2A02G334000	0.957145	black
TraesCS6B02G327500	0.823307	black
TraesCS3A02G156800	0.929061	black
TraesCS4D02G118000	0.917747	black
TraesCS2A02G380500	0.984277	black
TraesCS1B02G226000	0.984643	black
TraesCS7D02G086500	0.949498	black
TraesCS1D02G268500	0.980604	black
TraesCS1A02G396200	0.864196	black
TraesCS3A02G292500	0.978173	black
TraesCS2B02G024500	0.957416	black
TraesCS4A02G019400	0.969914	black
TraesCS5D02G398400	0.927276	black
TraesCS6A02G103600	0.963768	black
TraesCS2A02G390000	0.92443	black
TraesCS4A02G020500	0.912744	black
TraesCS5D02G473800	0.978573	black
TraesCS7B02G235100	0.993893	black
TraesCS7D02G330100	0.991961	black
TraesCS4A02G269400	0.965236	black
TraesCS3A02G231100	0.969157	black
TraesCSU02G049100	0.956989	black
TraesCS3D02G411100	0.966121	black
TraesCS5A02G165700	0.931644	black
TraesCS2B02G417100	0.958697	black
TraesCS7A02G215700	0.93089	black
TraesCS7A02G382600	0.931187	black
TraesCS2B02G229200	0.948588	black
TraesCSU02G056900	0.937236	black
TraesCS5B02G146800	0.814362	black
TraesCS2A02G152000	0.987845	black
TraesCS4A02G390200	0.964241	black
TraesCS4B02G284700	0.956144	black
TraesCS6A02G098200	0.954135	black
TraesCS2A02G400400	0.947712	black
TraesCS7D02G375700	0.964555	black
TraesCS1D02G215400	0.990782	black
TraesCS2B02G177100	0.987976	black
TraesCS3D02G002300	0.954516	black
TraesCS5B02G162600	0.914725	black
TraesCS7A02G308800	0.985279	black
TraesCS4D02G359900	0.812307	black
TraesCS4A02G085600	0.970937	black
TraesCS7D02G435900	0.955319	black
TraesCS5A02G461900	0.938145	black
TraesCS1A02G212400	0.981517	black
TraesCS5D02G144500	0.793142	black
TraesCS1D02G404300	0.876635	black
TraesCS4B02G367400	0.947553	black
TraesCS5A02G394900	0.962001	black
TraesCS4A02G195500	0.937714	black
TraesCS4B02G119700	0.949794	black
TraesCSU02G095400	0.97137	black
TraesCS7A02G040900	0.972089	black
TraesCS6D02G084600	0.927693	black
TraesCS7D02G036600	0.950774	black
TraesCS3B02G260400	0.968641	black
TraesCS2B02G291100	0.95076	black
TraesCS7A02G250100	0.78758	black
TraesCS2A02G272900	0.956563	black
TraesCS2D02G272200	0.966921	black
TraesCS3B02G186100	0.97794	black
TraesCSU02G010400	0.915837	black
TraesCS3A02G530800	0.914751	black
TraesCS3A02G008700	0.951509	black
TraesCS4A02G194400	0.932314	black
TraesCS3D02G483800	0.874536	black
TraesCS4D02G206100	0.938318	black
TraesCS4A02G099100	0.929119	black
TraesCS7A02G090300	0.982244	black
TraesCS6D02G092200	0.96819	black
TraesCS3D02G457600	0.936554	black
TraesCSU02G056700	0.932702	black
TraesCSU02G041600	0.94655	black
TraesCS6A02G098100	0.86872	black
TraesCS4B02G205200	0.930191	black
TraesCS1D02G159700	0.957458	black
TraesCS2B02G500900	0.975144	black
TraesCS5A02G369100	0.964872	black
TraesCS2D02G476900	0.962764	black
TraesCS2A02G477700	0.970144	black
TraesCS1B02G179600	0.937362	black
TraesCS1A02G162700	0.927398	black
TraesCS2B02G501000	0.908653	black
TraesCS1B02G129800	0.972945	greenyellow
TraesCS7B02G108400	0.975548	greenyellow
TraesCS1B02G088900	0.922307	greenyellow
TraesCS3B02G386200	0.965633	greenyellow
TraesCS1B02G122800	0.978157	greenyellow
TraesCS3D02G041400	0.97971	greenyellow
TraesCS1D02G122600	0.96915	greenyellow
TraesCS7A02G535200	0.913828	greenyellow
TraesCS7B02G418500	0.981959	greenyellow
TraesCS4B02G056600	0.964739	greenyellow
TraesCS7D02G204700	0.970184	greenyellow
TraesCS7B02G107800	0.977829	greenyellow
TraesCS7B02G107900	0.975433	greenyellow
TraesCS7A02G201600	0.981862	greenyellow
TraesCS5B02G264700	0.976789	greenyellow
TraesCS3B02G002300	0.985214	greenyellow
TraesCS7D02G497400	0.979679	greenyellow
TraesCS2D02G204400	0.976655	greenyellow
TraesCS4A02G007800	0.948499	greenyellow
TraesCS4D02G347200	0.960407	greenyellow
TraesCS4B02G297100	0.973564	greenyellow
TraesCS7A02G201500	0.98161	greenyellow
TraesCS3B02G379200	0.958025	greenyellow
TraesCS7B02G150000	0.971971	greenyellow
TraesCS2B02G333600	0.921555	greenyellow
TraesCS1A02G121800	0.971979	greenyellow
TraesCS1D02G103500	0.977995	greenyellow
TraesCS4D02G004800	0.902149	greenyellow
TraesCS2D02G330400	0.977567	greenyellow
TraesCS2D02G270300	0.981848	greenyellow
TraesCS1A02G150100	0.97802	greenyellow
TraesCS6D02G240300	0.988884	greenyellow
TraesCS1A02G070400	0.936925	greenyellow
TraesCS3D02G256600	0.82399	greenyellow
TraesCS1D02G098100	0.923658	greenyellow
TraesCS3D02G008900	0.928492	greenyellow
TraesCS2A02G166600	0.973823	greenyellow
TraesCS1B02G183500	0.973039	greenyellow
TraesCS5B02G261300	0.7896	greenyellow
TraesCS2B02G603600	0.979754	greenyellow
TraesCS2D02G188100	0.991874	greenyellow
TraesCS6D02G379200	0.982214	greenyellow
TraesCS6A02G259200	0.980401	greenyellow
TraesCS6B02G085700	0.94715	greenyellow
TraesCS3B02G196100	0.865859	greenyellow
TraesCS5A02G368900	0.98051	greenyellow
TraesCS1D02G106700	0.977002	greenyellow
TraesCS4B02G112500	0.962387	greenyellow
TraesCS5B02G059900	0.981445	greenyellow
TraesCS5D02G411400	0.918171	greenyellow
TraesCS2B02G289900	0.974852	greenyellow
TraesCS7A02G253700	0.961132	greenyellow
TraesCS7D02G204300	0.977694	greenyellow
TraesCS2B02G569400	0.877416	greenyellow
TraesCS2D02G540500	0.915072	greenyellow
TraesCS6D02G083500	0.948717	greenyellow
TraesCS1A02G026200	0.98067	greenyellow
TraesCS7A02G371800	0.98815	greenyellow
TraesCS7A02G201200	0.973283	greenyellow
TraesCS1A02G301100	0.935061	greenyellow
TraesCS4B02G353200	0.961021	greenyellow
TraesCS3A02G259900	0.955842	greenyellow
TraesCS4A02G208900	0.973812	greenyellow
TraesCS6B02G189800	0.863873	greenyellow
TraesCS5A02G522000	0.952869	greenyellow
TraesCS3A02G113500	0.905032	greenyellow
TraesCS5D02G311300	0.979731	greenyellow
TraesCS7B02G201500	0.937242	greenyellow
TraesCS2A02G377100	0.957503	greenyellow
TraesCS1D02G072900	0.959559	greenyellow
TraesCS6A02G393500	0.936766	greenyellow
TraesCS1A02G167100	0.981123	greenyellow
TraesCS5B02G408000	0.94741	greenyellow
TraesCS3A02G170500	0.934441	greenyellow
TraesCS2B02G571600	0.95496	greenyellow
TraesCS2D02G540300	0.873768	greenyellow
TraesCS6D02G346400	0.90164	greenyellow
TraesCS7D02G252300	0.974699	greenyellow
TraesCS5D02G270400	0.914417	greenyellow
TraesCS7D02G240100	0.941864	greenyellow
TraesCS7B02G301200	0.943504	greenyellow
TraesCS5A02G262800	0.911234	greenyellow
TraesCS7B02G453400	0.913682	greenyellow
TraesCS1B02G284200	0.937724	greenyellow
TraesCS2A02G271700	0.922271	greenyellow
TraesCS1A02G116900	0.934906	greenyellow
TraesCS6D02G002300	0.700958	greenyellow
TraesCS6B02G248600	0.852785	greenyellow
TraesCS2B02G394300	0.972447	greenyellow
TraesCS2A02G196700	0.989018	greenyellow
TraesCS3A02G038300	0.968125	greenyellow
TraesCS2B02G376700	0.979331	greenyellow
TraesCS3A02G139300	0.989096	greenyellow
TraesCS6B02G439500	0.911789	greenyellow
TraesCS6A02G063900	0.944166	greenyellow
TraesCS2B02G175800	0.918022	greenyellow
TraesCS1D02G173800	0.983292	greenyellow
TraesCS4D02G180100	0.74647	greenyellow
TraesCS5D02G190700	0.958225	greenyellow
TraesCS1A02G274800	0.981192	greenyellow
TraesCS7A02G459400	0.901713	greenyellow
[truncated: 7,073 more rows]
