# Supplementary material for: Deciphering High-Temperature-Induced Lignin Biosynthesis in Wheat through Comprehensive Transcriptome Analysis
Source: Plants (Basel). 2024 Jul 3;13(13):1832. doi: 10.3390/plants13131832 (PMC11243994; doi:10.3390/plants13131832)
Supplement: Supplementary file 1 [file plants-13-01832-s001.zip › Supplementary Table S5 List of genes related to lignin synthesis pathway.xlsx]

## Sheet: Sheet1
Supplementary Table S5 List of genes related to lignin synthesis pathway
Gene_id	Name	DEG	N-0DAT	H-10DAT	N-10DAT	H-20DAT	N-20DAT	H-30DAT	N-30DAT	Gene.description
TraesCS1A02G037700	PAL	NO	0.703311	0.646453	0.567985	0.631764	0.711552	0.690064	0.607146	Phenylalanine ammonia-lyase [Source:UniProtKB/TrEMBL;Acc:A0A1D5S0U3]
TraesCS1A02G037800	PAL	NO	0.560096	0.415642	0.591277	0.525054	0.47918	0.537934	0.43578	Phenylalanine ammonia-lyase [Source:UniProtKB/TrEMBL;Acc:W4ZZ52]
TraesCS1A02G094900	PAL	NO	0.599091	0.593907	0.752483	0.503936	0.699289	0.770341	0.667103	Phenylalanine ammonia-lyase [Source:UniProtKB/TrEMBL;Acc:A0A1D5S372]
TraesCS1B02G048100	PAL	NO	0.726545	0.623642	0.514487	0.501797	0.641583	0.57333	0.756025	Phenylalanine ammonia-lyase [Source:UniProtKB/TrEMBL;Acc:A0A1D5SL05]
TraesCS1B02G048200	PAL	NO	0.780381	0.771235	0.663158	0.625187	0.531953	0.514347	0.615338	Phenylalanine ammonia-lyase [Source:UniProtKB/TrEMBL;Acc:A0A1D5SL02]
TraesCS1B02G048300	PAL	NO	0.537313	0.483981	0.573799	0.452379	0.560036	0.444376	0.45692	Phenylalanine ammonia-lyase [Source:UniProtKB/TrEMBL;Acc:W5A9M7]
TraesCS1B02G048400	PAL	NO	0.250982	0.267101	0.314052	0.281029	0.275357	0.25035	0.320187	Phenylalanine ammonia-lyase [Source:UniProtKB/TrEMBL;Acc:W5AB62]
TraesCS1B02G048500	PAL	NO	0.0381055	0.0205609	0.046494	0.0320849	0.0320287	0.0412088	0.0530968	Phenylalanine ammonia-lyase [Source:UniProtKB/TrEMBL;Acc:W5AB23]
TraesCS1B02G122800	PAL	YES	0.343402	0.383592	0.366423	3.47221	0.405984	0.627933	0.479332	Phenylalanine ammonia-lyase [Source:UniProtKB/TrEMBL;Acc:W5A9P3]
TraesCS1D02G039400	PAL	NO	0.973966	0.940379	0.855532	0.804396	0.862335	0.812431	0.877901	Phenylalanine ammonia-lyase [Source:UniProtKB/TrEMBL;Acc:A0A341PEA6]
TraesCS1D02G039500	PAL	NO	0.311947	0.254854	0.282598	0.348725	0.346017	0.335872	0.314862	Phenylalanine ammonia-lyase [Source:UniProtKB/TrEMBL;Acc:W5AKY8]
TraesCS1D02G103500	PAL	NO	0.885833	0.938211	0.89923	0.849218	0.937621	0.944813	0.843536	Phenylalanine ammonia-lyase [Source:UniProtKB/TrEMBL;Acc:A0A341PQE9]
TraesCS2A02G196400	PAL	YES	0.223189	0.533837	0.314923	4.7613	1.38349	2.3973	1.38594	Phenylalanine ammonia-lyase [Source:UniProtKB/TrEMBL;Acc:A0A1D5TL36]
TraesCS2A02G380800	PAL	NO	0.801179	0.918823	0.86495	0.96689	0.927609	0.98333	0.990032	Phenylalanine ammonia-lyase [Source:UniProtKB/TrEMBL;Acc:A0A341Q821]
TraesCS2A02G380900	PAL	NO	0.649499	0.624855	0.656875	0.667803	0.670303	0.688201	0.764565	Phenylalanine ammonia-lyase [Source:UniProtKB/TrEMBL;Acc:A0A1D5T7I5]
TraesCS2A02G381000	PAL	NO	0.674894	0.791377	0.760441	0.553962	0.702505	0.675804	0.680377	Phenylalanine ammonia-lyase [Source:UniProtKB/TrEMBL;Acc:A0A1D5TG23]
TraesCS2A02G381100	PAL	NO	0.256155	0.279231	0.307214	0.275383	0.283272	0.316166	0.266551	Phenylalanine ammonia-lyase [Source:UniProtKB/TrEMBL;Acc:W5AVC6]
TraesCS2B02G224000	PAL	NO	0.524973	0.797071	0.794815	0.734469	0.791848	0.765684	0.681262	Phenylalanine ammonia-lyase [Source:UniProtKB/TrEMBL;Acc:A0A1D5UB52]
TraesCS2B02G224300	PAL	NO	0.533843	0.448366	0.582214	0.623419	0.546557	0.511885	0.586676	Phenylalanine ammonia-lyase [Source:UniProtKB/TrEMBL;Acc:A0A1D5UB55]
TraesCS2B02G398000	PAL	NO	0.598273	0.731003	0.456521	0.783848	0.465222	0.706035	0.703787	Phenylalanine ammonia-lyase [Source:UniProtKB/TrEMBL;Acc:A0A1D5U587]
TraesCS2B02G398100	PAL	NO	0.424961	0.493153	0.668435	0.778013	0.418004	0.766855	0.788832	Phenylalanine ammonia-lyase [Source:UniProtKB/TrEMBL;Acc:A0A1D5U4P1]
TraesCS2B02G398200	PAL	NO	0.679294	0.748917	0.7131	0.507643	0.54399	0.73127	0.611721	Phenylalanine ammonia-lyase [Source:UniProtKB/TrEMBL;Acc:A0A096UMG0]
TraesCS2B02G398400	PAL	NO	0.347832	0.270112	0.330587	0.335972	0.253135	0.320439	0.305898	Phenylalanine ammonia-lyase [Source:UniProtKB/TrEMBL;Acc:W5B701]
TraesCS2D02G204700	PAL	YES	0.873074	2.19136	0.625987	15.6595	1.09024	1.96228	1.8103	Phenylalanine ammonia-lyase [Source:UniProtKB/TrEMBL;Acc:A0A341R722]
TraesCS2D02G377200	PAL	YES	0.369814	1.59759	0.389285	1.0471	0.477972	0.424112	0.457415	Phenylalanine ammonia-lyase [Source:UniProtKB/TrEMBL;Acc:A0A1D5US28]
TraesCS2D02G377500	PAL	NO	0.598212	0.447323	0.684147	0.79621	0.667417	0.406604	0.405619	Phenylalanine ammonia-lyase [Source:UniProtKB/TrEMBL;Acc:A0A1D5UH44]
TraesCS2D02G377600	PAL	NO	0.799914	0.563679	0.545699	0.654693	0.537549	0.734465	0.782267	Phenylalanine ammonia-lyase [Source:UniProtKB/TrEMBL;Acc:A0A1D5UKY0]
TraesCS4A02G401300	PAL	NO	0.283267	0.324079	0.306618	0.337829	0.326465	0.257499	0.342321	Phenylalanine ammonia-lyase [Source:UniProtKB/TrEMBL;Acc:W5DR40]
TraesCS5B02G468300	PAL	NO	0.338624	0.296918	0.315121	0.30001	0.270606	0.25178	0.323118	Phenylalanine ammonia-lyase [Source:UniProtKB/TrEMBL;Acc:W5FGA4]
TraesCS5B02G468400	PAL	NO	0.0135003	0.0147682	0.0501875	0.138853	0.026186	0.185376	0.0165876	Phenylalanine ammonia-lyase [Source:UniProtKB/TrEMBL;Acc:A0A1D5ZD03]
TraesCS6A02G222700	PAL	NO	0.0251691	0.0103997	0.0248866	0.0355221	0.00879419	0.0968307	0.05691	Phenylalanine ammonia-lyase [Source:UniProtKB/TrEMBL;Acc:A0A1D6A710]
TraesCS6B02G258400	PAL	YES	0.400562	0.905486	0.806595	1.3105	1.02051	7.70733	0.934465	Phenylalanine ammonia-lyase [Source:UniProtKB/TrEMBL;Acc:A0A341X183]
TraesCS6B02G258500	PAL	YES	2.45015	5.1285	2.17788	9.00995	4.26792	45.6801	22.3769	Phenylalanine ammonia-lyase [Source:UniProtKB/TrEMBL;Acc:A0A1D6AQ02]
TraesCS6B02G258600	PAL	NO	0.0582819	0.0495669	0.0456618	0.056277	0.041481	0.0534704	0.0584483	Phenylalanine ammonia-lyase [Source:UniProtKB/TrEMBL;Acc:A0A1D6AQ04]
TraesCS6D02G212200	PAL	YES	0.396674	0.477167	0.36452	1.91396	0.410773	3.90527	0.551135	Phenylalanine ammonia-lyase [Source:UniProtKB/TrEMBL;Acc:W5GUI9]
TraesCS6D02G212400	PAL	YES	5.39944	5.0463	4.05741	12.1081	4.36085	48.22	5.21043	Phenylalanine ammonia-lyase [Source:UniProtKB/TrEMBL;Acc:A0A1D6B7C8]
TraesCS6D02G212500	PAL	NO	0.347645	0.312696	0.308016	0.294389	0.287022	0.347619	0.269093	Phenylalanine ammonia-lyase [Source:UniProtKB/TrEMBL;Acc:W5GTX0]
TraesCS5A02G558600	TAL	YES	3.62574	6.88749	3.68081	3.69645	3.76894	9.37449	3.64507	cinnamate 4-hydroxylase	-
TraesCSU02G030600	TAL	NO	1.41075	1.51482	1.47282	1.50563	1.4643	1.40453	1.39262	cinnamate 4-hydroxylase	-
TraesCS3D02G336900	C4H	YES	1.45366	1.59762	1.4455	2.11396	1.29316	4.54985	1.43928	cinnamate 4-hydroxylase	-
TraesCS2D02G300200	C4H	NO	0.0290814	0.0247678	0.0269228	0.0331278	0.0205654	0.0279073	0.0284797	cinnamate 4-hydroxylase	-
TraesCS3A02G136100	C4H	NO	3.0964	3.33184	3.10136	3.04023	3.65631	3.18501	2.94311	cinnamate 4-hydroxylase	-
TraesCS3A02G342900	C4H	NO	2.76777	3.10938	3.94381	3.73776	3.83917	3.9601	3.69681	cinnamate 4-hydroxylase	-
TraesCS3B02G154000	C4H	YES	0.586978	1.42404	1.63602	2.31925	1.67388	5.40418	3.77232	cinnamate 4-hydroxylase	-
TraesCS3B02G375100	C4H	NO	2.2329	2.42135	2.14577	2.15313	2.33922	2.30648	2.37808	cinnamate 4-hydroxylase	-
TraesCS3D02G136900	C4H	NO	2.06322	2.60938	2.90974	3.56713	2.79454	3.88856	3.15275	cinnamate 4-hydroxylase	-
TraesCS4B02G365100	C4H	NO	0.037972	0.0306701	0.0424309	0.044146	0.0433209	0.0318978	0.0356754	cinnamate 4-hydroxylase	-
TraesCS6A02G151800	4CL	NO	0.0456067	0.0328767	0.031129	0.0399353	0.0315768	0.0362213	0.0423305	4-coumaric acid coenzyme A (CoA) ligases
TraesCS6B02G180000	4CL	NO	0.0476249	0.0496261	0.0437189	0.0399013	0.0397219	0.0439063	0.0341645	4-coumaric acid coenzyme A (CoA) ligases
TraesCS6D02G141800	4CL	NO	2.31676	2.24541	2.30415	2.0626	2.07701	2.38325	2.25992	4-coumaric acid coenzyme A (CoA) ligases
TraesCS7A02G496300	4CL	NO	0.0312095	0.0330885	0.0481827	0.0494566	0.0397157	0.0454461	0.0424822	4-coumaric acid coenzyme A (CoA) ligases
TraesCS7B02G401100	4CL	YES	0.485398	1.7162	0.410751	1.48539	0.392906	0.453773	0.4861	4-coumaric acid coenzyme A (CoA) ligases
TraesCS7D02G483500	4CL	NO	0.0374419	0.0481084	0.0482221	0.0352919	0.0405997	0.0388742	0.0402068	4-coumaric acid coenzyme A (CoA) ligases
TraesCS2B02G472400	HCT	YES	0.318393	0.600661	0.507557	0.90586	0.404099	0.389532	0.371531	p-hydroxycinnamoyl-CoA:quinate/shikimate
TraesCS1B02G107400	HCT	NO	0.607391	0.599385	0.603248	0.623996	0.639113	0.648557	0.585218	p-hydroxycinnamoyl-CoA:quinate/shikimate
TraesCS2A02G429200	HCT	NO	1.19074	1.19791	1.15984	1.15501	1.13288	1.29044	1.2005	p-hydroxycinnamoyl-CoA:quinate/shikimate
TraesCS2B02G449700	HCT	NO	0.222639	0.194513	0.15457	0.222363	0.170093	0.208578	0.163097	p-hydroxycinnamoyl-CoA:quinate/shikimate
TraesCS2D02G426800	HCT	NO	1.35332	1.15208	1.26542	1.25276	1.33987	1.13741	1.24945	p-hydroxycinnamoyl-CoA:quinate/shikimate
TraesCS2D02G568200	HCT	NO	0.224615	0.17984	0.229824	0.207894	0.184616	0.196652	0.188939	p-hydroxycinnamoyl-CoA:quinate/shikimate
TraesCS3A02G517500	HCT	NO	0	0	0	0	0	0	0	p-hydroxycinnamoyl-CoA:quinate/shikimate
TraesCS4A02G003300	HCT	NO	0.161898	0.208564	0.16694	0.171689	0.152807	0.198356	0.170005	p-hydroxycinnamoyl-CoA:quinate/shikimate
TraesCS4A02G403500	HCT	NO	0.18517	0.224338	0.227845	0.16929	0.184054	0.177471	0.219088	p-hydroxycinnamoyl-CoA:quinate/shikimate
TraesCS4B02G001700	HCT	NO	0.183627	0.196842	0.151705	0.198593	0.158491	0.152113	0.186302	p-hydroxycinnamoyl-CoA:quinate/shikimate
TraesCS4D02G300400	HCT	NO	0.173572	0.177246	0.204774	0.20154	0.18819	0.212396	0.202311	p-hydroxycinnamoyl-CoA:quinate/shikimate
TraesCS5A02G338600	HCT	NO	0.333211	0.684577	0.326717	0.468431	0.279014	0.450551	0.0666695	p-hydroxycinnamoyl-CoA:quinate/shikimate
TraesCS5B02G337000	HCT	NO	0.0668062	0.0989795	0.0476764	0.035947	0.066471	0	0.0675065	p-hydroxycinnamoyl-CoA:quinate/shikimate
TraesCS5D02G342700	HCT	NO	0.0494428	0.104071	0.0116254	0.0123435	0.0252124	0.0275262	0.0668323	p-hydroxycinnamoyl-CoA:quinate/shikimate
TraesCS5D02G462600	HCT	NO	0.59198	0.575448	0.581816	0.619265	0.646639	0.657235	0.611663	p-hydroxycinnamoyl-CoA:quinate/shikimate
TraesCS6B02G412900	HCT	NO	1.16676	1.30858	1.3492	1.31033	1.23429	1.27158	1.3384	p-hydroxycinnamoyl-CoA:quinate/shikimate
TraesCS7A02G104900	HCT	NO	0.626602	0.626494	0.644568	0.621475	0.614239	0.634865	0.638108	p-hydroxycinnamoyl-CoA:quinate/shikimate
TraesCS7B02G054000	HCT	NO	1.18312	1.2697	1.379	1.3502	1.12054	1.31394	1.15171	p-hydroxycinnamoyl-CoA:quinate/shikimate
TraesCS7B02G054100	HCT	YES	1.0263	1.02902	1.24119	3.258	1.65543	2.61256	2.10955	p-hydroxycinnamoyl-CoA:quinate/shikimate
TraesCS7D02G524200	HCT	NO	0.582133	0.625065	0.592109	0.622835	0.616961	0.640048	0.571266	p-hydroxycinnamoyl-CoA:quinate/shikimate
TraesCSU02G078700	HCT	YES	0.224601	0.162359	0.238949	0.391113	0.596856	1.47758	1.04486	p-hydroxycinnamoyl-CoA:quinate/shikimate
TraesCSU02G166000	HCT	NO	0.635553	0.570743	0.645394	0.617651	0.601624	0.649346	0.591627	p-hydroxycinnamoyl-CoA:quinate/shikimate
TraesCS5B02G209200	C3H	YES	1.03579	1.20413	1.12805	3.15246	1.78552	2.0562	2.29011	p-coumarate 3-hydroxylase
TraesCS5A02G214800	C3H	NO	2.28662	2.13913	2.11115	2.13759	2.30593	2.28164	2.12621	p-coumarate 3-hydroxylase
TraesCS5D02G217200	C3H	NO	2.14922	2.32767	2.21123	2.28658	2.14992	2.34956	2.37822	p-coumarate 3-hydroxylase
TraesCS2D02G426300	C3H	NO	0.288109	0.27799	0.365075	0.221141	0.238478	0.217363	0.225519	p-coumarate 3-hydroxylase
TraesCS2A02G428200	C3H	NO	1.25412	1.34664	1.32165	1.27638	1.26138	1.31131	1.38716	p-coumarate 3-hydroxylase
TraesCS6D02G063100	C3H	NO	0.34124	0.33166	0.33988	0.364278	0.381404	0.346567	0.338958	p-coumarate 3-hydroxylase
TraesCS1A02G230500	CSE	NO	0.352795	0.262736	0.328348	0.270832	0.348547	0.310527	0.327338	caffeoyl shikimateesterase
TraesCS1B02G243700	CSE	NO	0.314637	0.257026	0.286661	0.290481	0.35147	0.32928	0.319143	caffeoyl shikimateesterase
TraesCS1D02G231500	CSE	NO	0.0621859	0.0713708	0.0555955	0.082421	0.07576	0.077535	0.0618317	caffeoyl shikimateesterase
TraesCS2A02G202200	CSE	NO	3.64656	3.52314	3.65562	3.50896	3.58415	3.69049	3.6632	caffeoyl shikimateesterase
TraesCS2A02G378400	CSE	YES	1.03647	0.982294	0.971494	1.12967	1.10622	1.5323	1.11173	caffeoyl shikimateesterase
TraesCS2B02G395400	CSE	NO	1.25468	1.08883	1.23211	1.18057	1.55572	1.11231	1.27342	caffeoyl shikimateesterase
TraesCS2D02G374700	CSE	NO	2.12835	1.96596	2.09318	2.20296	2.18391	2.27568	2.10321	caffeoyl shikimateesterase
TraesCS3A02G263400	CSE	NO	1.48374	1.11154	1.36894	1.10532	1.30495	1.1187	1.02297	caffeoyl shikimateesterase
TraesCS3B02G222200	CSE	YES	7.52365	10.1388	8.32621	8.60962	8.10721	8.19485	8.34574	caffeoyl shikimateesterase
TraesCS3B02G296600	CSE	NO	4.68513	4.65018	4.65404	4.53915	4.91249	4.55023	4.83241	caffeoyl shikimateesterase
TraesCS3D02G263200	CSE	NO	1.33719	1.66394	0.992424	0.962134	1.00846	1.12555	1.07879	caffeoyl shikimateesterase
TraesCS4A02G178300	CSE	NO	0.0693336	0.0608562	0.0697102	0.0566332	0.064159	0.0504474	0.0637342	caffeoyl shikimateesterase
TraesCS4A02G263500	CSE	YES	5.56409	5.1685	5.31418	5.38815	5.03992	6.22713	5.85779	caffeoyl shikimateesterase
TraesCS4B02G051000	CSE	NO	4.69113	4.9987	4.85258	4.67994	4.8746	4.72918	4.94351	caffeoyl shikimateesterase
TraesCS4B02G138400	CSE	NO	0.0677749	0.0698426	0.0635698	0.051347	0.0548892	0.0623913	0.0692491	caffeoyl shikimateesterase
TraesCS4D02G051100	CSE	NO	3.24914	3.38579	3.2447	3.26358	3.34404	3.43081	3.55514	caffeoyl shikimateesterase
TraesCS4D02G133100	CSE	NO	3.60932	3.63646	3.54838	3.62008	3.6201	3.66218	3.54706	caffeoyl shikimateesterase
TraesCS5A02G157700	CSE	NO	0.115393	0.143183	0.130744	0.13964	0.14509	0.141701	0.134861	caffeoyl shikimateesterase
TraesCS5A02G292100	CSE	NO	5.17721	5.12221	5.19883	5.10917	4.93251	4.87439	4.98809	caffeoyl shikimateesterase
TraesCS5B02G156000	CSE	NO	0.222475	0.200362	0.233301	0.231564	0.20491	0.202338	0.242034	caffeoyl shikimateesterase
TraesCS5B02G291500	CSE	YES	5.85852	6.94559	6.33218	6.32189	5.60413	5.31857	5.32789	caffeoyl shikimateesterase
TraesCS5D02G163100	CSE	NO	0.0611089	0.0577194	0.068853	0.0606821	0.0751296	0.0751081	0.0558348	caffeoyl shikimateesterase
TraesCS5D02G299500	CSE	NO	1.00648	1.10906	1.09744	1.13952	1.18968	1.10457	1.56644	caffeoyl shikimateesterase
TraesCS1B02G049800	CCoAOMT	NO	0.862196	0.816662	0.887887	0.823469	0.859575	0.800832	0.893957	caffeoyl-CoA O-methyltransferase
TraesCS1D02G019000	CCoAOMT	NO	0.82987	0.853171	0.837896	0.860458	0.890687	0.871878	0.815796	caffeoyl-CoA O-methyltransferase
TraesCS4A02G442400	CCoAOMT	NO	0.775839	0.879388	0.782489	0.760067	0.782318	0.803738	0.765582	caffeoyl-CoA O-methyltransferase
TraesCS4D02G362500	CCoAOMT	NO	0	0	0	0	0	0	0	caffeoyl-CoA O-methyltransferase
TraesCS5A02G257600	CCoAOMT	NO	0.889572	0.875791	0.783605	0.776376	0.852546	0.751211	0.851814	caffeoyl-CoA O-methyltransferase
TraesCS5D02G265900	CCoAOMT	NO	1.77892	1.97874	1.40827	1.93891	1.57058	1.76106	1.96442	caffeoyl-CoA O-methyltransferase
TraesCS7A02G068600	CCoAOMT	NO	0.853412	0.834582	0.775049	0.842347	0.852478	0.85163	0.868667	caffeoyl-CoA O-methyltransferase
TraesCS7A02G127600	CCoAOMT	NO	5.72672	5.87356	5.62014	5.79414	5.90592	5.84428	5.88308	caffeoyl-CoA O-methyltransferase
TraesCS7A02G240300	CCoAOMT	YES	1.25705	1.27231	1.15027	2.48857	1.19814	9.71323	1.58074	caffeoyl-CoA O-methyltransferase
TraesCS7A02G240400	CCoAOMT	NO	1.53718	1.77297	1.40599	1.44204	1.85988	1.43466	1.40665	caffeoyl-CoA O-methyltransferase
TraesCS7A02G302500	CCoAOMT	NO	0.82881	0.849081	0.778225	0.786548	0.877437	0.847817	0.835667	caffeoyl-CoA O-methyltransferase
TraesCS7B02G027200	CCoAOMT	NO	11.4249	11.7486	11.4443	11.2317	10.6213	10.0719	11.2367	caffeoyl-CoA O-methyltransferase
TraesCS7B02G135900	CCoAOMT	YES	1.48831	1.11206	1.14335	1.75815	1.34356	5.72128	1.53179	caffeoyl-CoA O-methyltransferase
TraesCS7B02G136000	CCoAOMT	NO	1.32325	1.98099	1.68956	1.84979	1.71751	1.55034	1.60013	caffeoyl-CoA O-methyltransferase
TraesCS7D02G063100	CCoAOMT	NO	0.790771	0.822619	0.876223	0.89609	0.810075	0.800486	0.872785	caffeoyl-CoA O-methyltransferase
TraesCS7D02G126000	CCoAOMT	YES	3.83399	5.71946	9.5186	13.1094	11.5138	14.0415	15.5636	caffeoyl-CoA O-methyltransferase
TraesCS7D02G239200	CCoAOMT	YES	3.93919	4.41903	4.07136	8.63353	4.35042	7.76214	4.50378	caffeoyl-CoA O-methyltransferase
TraesCS7D02G239400	CCoAOMT	NO	1.8579	1.63375	1.32365	1.48281	1.875	1.72069	1.52306	caffeoyl-CoA O-methyltransferase
TraesCS6A02G147300	CCR	YES	1.96807	4.61026	1.94761	4.59547	1.44144	2.02226	2.18458	cinnamoyl-CoA reductase
TraesCS1A02G194900	CCR	NO	0.884279	0.853747	1.046	0.84226	1.10942	1.01515	0.951347	cinnamoyl-CoA reductase
TraesCS1B02G209700	CCR	NO	1.16236	0.958547	1.08949	0.91314	0.86775	0.902236	0.978833	cinnamoyl-CoA reductase
TraesCS1B02G447900	CCR	NO	1.19954	1.14682	1.05017	1.17957	0.848078	0.947408	1.10984	cinnamoyl-CoA reductase
TraesCS1D02G198500	CCR	NO	1.01035	1.09169	1.03368	1.12468	0.875778	1.0252	1.14381	cinnamoyl-CoA reductase
TraesCS3A02G229700	CCR	NO	0.0516356	0.613628	0.727631	1.8373	0.906392	1.06091	0.765928	cinnamoyl-CoA reductase
TraesCS3B02G259000	CCR	YES	2.23817	2.09053	2.6899	5.27008	2.13202	2.686	2.49183	cinnamoyl-CoA reductase
TraesCS3D02G223500	CCR	NO	0.412067	0.421203	0.44017	0.531646	0.549589	0.40615	0.542803	cinnamoyl-CoA reductase
TraesCS5A02G163400	CCR	NO	0.501337	0.457753	0.479948	0.576533	0.484764	0.503613	0.40394	cinnamoyl-CoA reductase
TraesCS5A02G225100	CCR	YES	1.71599	1.77176	6.6754	4.83283	9.29658	9.88623	16.8859	cinnamoyl-CoA reductase
TraesCS5A02G268200	CCR	NO	2.38668	2.28964	2.47208	2.46952	2.18665	2.37568	2.38106	cinnamoyl-CoA reductase
TraesCS5A02G268300	CCR	NO	0.426558	0.563964	0.553198	0.468638	0.410391	0.508412	0.482013	cinnamoyl-CoA reductase
TraesCS5A02G268600	CCR	NO	1.07625	0.959657	0.857837	0.893058	0.873114	0.850792	1.03922	cinnamoyl-CoA reductase
TraesCS5A02G268800	CCR	NO	2.44709	2.08961	2.37857	2.08087	2.11015	2.08246	2.07883	cinnamoyl-CoA reductase
TraesCS5A02G269100	CCR	NO	0.848929	0.873542	0.920381	1.19283	0.811597	0.821963	0.865842	cinnamoyl-CoA reductase
TraesCS5A02G410100	CCR	NO	0.884559	0.991675	1.11591	0.881465	1.14503	0.948654	1.12984	cinnamoyl-CoA reductase
TraesCS5B02G069600	CCR	NO	0.445719	0.438573	0.595594	0.55528	0.471472	0.474641	0.597398	cinnamoyl-CoA reductase
TraesCS5B02G160700	CCR	NO	0.412122	0.45633	0.566417	0.445519	0.567625	0.560572	0.591437	cinnamoyl-CoA reductase
TraesCS5B02G268300	CCR	NO	2.28074	2.3497	2.12764	2.30808	2.31776	2.35448	2.39077	cinnamoyl-CoA reductase
TraesCS5B02G268800	CCR	NO	0.818691	1.17693	1.14722	0.976362	0.843879	1.05146	0.97332	cinnamoyl-CoA reductase
TraesCS5B02G269000	CCR	NO	0.896048	0.939459	1.1508	0.86704	0.942525	1.01849	1.15835	cinnamoyl-CoA reductase
TraesCS5B02G269400	CCR	NO	0.841335	0.964855	1.01585	0.873187	1.0452	1.1721	0.83758	cinnamoyl-CoA reductase
TraesCS5B02G414300	CCR	NO	0.857572	1.16944	1.01721	0.898765	0.854478	0.961242	1.19424	cinnamoyl-CoA reductase
TraesCS5B02G414500	CCR	NO	0.46952	0.492509	0.407759	0.546861	0.562501	0.554242	0.450538	cinnamoyl-CoA reductase
TraesCS5B02G546700	CCR	NO	1.11626	1.19082	1.16068	0.845527	0.882747	1.07077	0.882649	cinnamoyl-CoA reductase
TraesCS5D02G168400	CCR	NO	0.469841	0.458992	0.46848	0.496692	0.479525	0.416121	0.488548	cinnamoyl-CoA reductase
TraesCS5D02G232400	CCR	NO	0.515428	0.561159	0.507692	0.554409	0.542811	0.42945	0.501503	cinnamoyl-CoA reductase
TraesCS5D02G276300	CCR	NO	2.31129	2.05533	2.02519	2.35337	2.1243	2.13887	2.33184	cinnamoyl-CoA reductase
TraesCS5D02G276600	CCR	NO	2.32675	2.1044	2.3416	2.26327	2.06721	2.04233	2.1749	cinnamoyl-CoA reductase
TraesCS5D02G276900	CCR	NO	2.36766	2.43538	2.08131	2.06498	2.44328	2.0392	2.40279	cinnamoyl-CoA reductase
TraesCS5D02G541100	CCR	NO	0.894159	1.1932	0.870368	0.990989	0.947754	1.19658	0.867762	cinnamoyl-CoA reductase
TraesCS6B02G175600	CCR	YES	1.26027	1.96097	6.42528	4.6314	4.87729	3.38853	3.39095	cinnamoyl-CoA reductase
TraesCS6D02G136600	CCR	NO	0.501856	0.483174	0.547752	0.465918	0.563215	0.553442	0.42391	cinnamoyl-CoA reductase
TraesCS7A02G149000	CCR	NO	0.417062	0.540606	0.4913	0.512742	0.515348	0.444235	0.434954	cinnamoyl-CoA reductase
TraesCS7A02G395700	CCR	NO	2.36977	2.29157	2.14392	2.32733	2.2745	2.28452	2.1686	cinnamoyl-CoA reductase
TraesCS7A02G395800	CCR	NO	0.426931	0.41338	0.403337	0.473053	0.482645	0.585156	0.521263	cinnamoyl-CoA reductase
TraesCS7A02G396100	CCR	NO	2.31666	2.28618	2.49795	2.22041	2.32349	2.17157	2.24915	cinnamoyl-CoA reductase
TraesCS7A02G396200	CCR	NO	2.13802	2.26641	2.1931	2.32121	2.1811	2.46249	2.2539	cinnamoyl-CoA reductase
TraesCS7A02G396300	CCR	YES	3.33059	6.57318	7.03597	11.6425	6.69012	9.1394	5.27827	cinnamoyl-CoA reductase
TraesCS7B02G052600	CCR	NO	0.568158	0.539968	0.447768	0.442179	0.543015	0.475798	0.509077	cinnamoyl-CoA reductase
TraesCS7B02G297700	CCR	NO	0.820333	0.948978	0.925127	1.08543	0.813296	1.17839	0.911991	cinnamoyl-CoA reductase
TraesCS7B02G298100	CCR	NO	2.01493	2.08376	2.24054	2.14919	2.37998	2.03609	2.36608	cinnamoyl-CoA reductase
TraesCS7B02G298200	CCR	NO	1.01052	0.913759	1.19981	0.829337	1.05273	0.921591	0.872891	cinnamoyl-CoA reductase
TraesCS7B02G298300	CCR	NO	2.06858	2.00653	2.43985	2.49216	2.49718	2.33998	2.20671	cinnamoyl-CoA reductase
TraesCS7D02G150500	CCR	NO	0.407227	0.422199	0.42776	0.54715	0.518264	0.404566	0.584224	cinnamoyl-CoA reductase
TraesCS7D02G150600	CCR	NO	2.04709	2.48626	2.47365	2.31552	2.22152	2.17744	2.38168	cinnamoyl-CoA reductase
TraesCS7D02G391400	CCR	NO	0.469839	0.417884	0.415142	0.486687	0.519597	0.565728	0.530252	cinnamoyl-CoA reductase
TraesCS7D02G391500	CCR	NO	2.20181	2.23528	2.3995	2.08172	2.10413	2.04847	2.0245	cinnamoyl-CoA reductase
TraesCS7D02G391700	CCR	NO	2.44995	2.07061	2.31052	2.12885	2.02844	2.35968	2.49472	cinnamoyl-CoA reductase
TraesCS7D02G391900	CCR	YES	8.46982	12.178	8.10552	19.2065	9.18009	21.3017	9.79112	cinnamoyl-CoA reductase
TraesCS7D02G392100	CCR	NO	2.36624	2.25051	2.04702	2.40331	2.31574	2.47831	2.25973	cinnamoyl-CoA reductase
TraesCS1A02G177800	F5H	NO	0.54938	0.607899	0.684186	0.587294	0.619558	0.685499	0.63698	ferulate 5-hydroxylase
TraesCS1B02G202400	F5H	NO	0.625213	0.554021	0.512457	0.540067	0.535984	0.549489	0.592702	ferulate 5-hydroxylase
TraesCS2B02G518400	F5H	NO	0.687242	0.60458	0.575843	0.529718	0.552603	0.567918	0.657557	ferulate 5-hydroxylase
TraesCS3D02G082600	F5H	NO	0.619392	0.529138	0.551643	0.616392	0.662856	0.688832	0.6523	ferulate 5-hydroxylase
TraesCS5B02G317200	F5H	YES	1.66839	2.52899	1.72929	2.42256	1.71189	1.82836	1.59547	ferulate 5-hydroxylase
TraesCS7B02G254200	F5H	NO	0.675816	0.625635	0.614838	0.518751	0.629949	0.515043	0.541196	ferulate 5-hydroxylase
TraesCS7D02G350100	F5H	NO	0.622125	0.685428	0.626806	0.646312	0.544374	0.517949	0.58144	ferulate 5-hydroxylase
TraesCS1A02G032000	COMT	NO	0.85951	1.05955	1.08412	0.811354	0.801794	1.18904	0.926587	caffeic acid O-methyltransferase
TraesCS1A02G407500	COMT	NO	0.170776	0.177538	0.167037	0.187938	0.100789	0.104319	0.161229	caffeic acid O-methyltransferase
TraesCS1B02G041100	COMT	NO	1.1886	1.16475	0.966152	0.947361	1.12246	1.01599	0.953932	caffeic acid O-methyltransferase
TraesCS1D02G033700	COMT	NO	0	0	0	0	0	0	0	caffeic acid O-methyltransferase
TraesCS1D02G359500	COMT	NO	0.687515	0.628541	0.604621	0.616406	0.548471	0.687518	0.552153	caffeic acid O-methyltransferase
TraesCS2A02G051600	COMT	NO	0.0987162	0.376132	0.31709	0.0345116	0.191271	0.256445	0.0425248	caffeic acid O-methyltransferase
TraesCS2B02G066100	COMT	NO	0.924164	0.865829	1.11454	0.822288	1.1124	0.876995	1.05341	caffeic acid O-methyltransferase
TraesCS2D02G052200	COMT	YES	3.95046	3.67959	3.71004	5.24512	2.9745	3.61976	3.39492	caffeic acid O-methyltransferase
TraesCS2D02G568300	COMT	NO	1.60896	1.4383	1.89455	1.63048	1.29617	1.11617	1.89244	caffeic acid O-methyltransferase
TraesCS3A02G534900	COMT	YES	1.60835	1.80691	1.52968	1.99977	1.89304	5.20134	7.86695	caffeic acid O-methyltransferase
TraesCS3B02G612000	COMT	YES	1.61318	1.86605	1.53758	1.7013	1.76895	5.64252	5.9617	caffeic acid O-methyltransferase
TraesCS3D02G540200	COMT	YES	2.39453	2.64616	2.55308	2.08161	1.91014	11.2324	2.04571	caffeic acid O-methyltransferase
TraesCS4A02G344100	COMT	NO	0.650422	0.666591	0.522661	0.528217	0.527748	0.668057	0.667919	caffeic acid O-methyltransferase
TraesCS5D02G488800	COMT	NO	0.13645	0.124108	0.134054	0.154209	0.137511	0.17505	0.143848	caffeic acid O-methyltransferase
TraesCS5D02G488900	COMT	NO	0	0	0.0292859	0.0678999	0.125573	0.107578	0.353817	caffeic acid O-methyltransferase
TraesCS5D02G528600	COMT	NO	0.141438	0.0243235	0.0951163	0.0216572	0.140597	0	0.0263617	caffeic acid O-methyltransferase
TraesCS6A02G005600	COMT	NO	0.10631	0.152834	0.157957	0.17725	0.109137	0.162932	0.196925	caffeic acid O-methyltransferase
TraesCS6A02G405200	COMT	NO	0.106133	0.184725	0.697707	0.692948	0.832559	0.640868	1.1467	caffeic acid O-methyltransferase
TraesCS6B02G011100	COMT	NO	0.104761	0.161699	0.13746	0.164199	0.140664	0.184971	0.199701	caffeic acid O-methyltransferase
TraesCS6B02G449400	COMT	NO	0.261902	0.516687	1.30304	1.22672	1.53499	1.01132	2.76616	caffeic acid O-methyltransferase
TraesCS6D02G008200	COMT	NO	0.131932	0.107444	0.0600679	0.0343908	0.0152275	0.25219	0.206772	caffeic acid O-methyltransferase
TraesCS6D02G388700	COMT	NO	0.161341	0.187031	0.508369	0.445886	0.462374	0.1412	0.752127	caffeic acid O-methyltransferase
TraesCS7A02G333900	COMT	YES	3.24429	5.29184	3.87575	7.93021	3.76683	19.1208	3.47707	caffeic acid O-methyltransferase
TraesCS7D02G341500	COMT	YES	2.14211	2.66429	1.90551	5.2318	2.34675	7.25652	2.02747	caffeic acid O-methyltransferase
TraesCS7D02G538900	COMT	NO	0.106754	0.165167	0.17371	0.190484	0.131707	0.177149	0.102243	caffeic acid O-methyltransferase
TraesCS7D02G539100	COMT	NO	1.33122	1.4614	1.6931	1.31875	1.91707	1.38379	1.13616	caffeic acid O-methyltransferase
TraesCSU02G013300	COMT	NO	1.05941	1.05626	0.829739	0.992196	0.931167	0.810227	1.16013	caffeic acid O-methyltransferase
TraesCSU02G024300	COMT	NO	1.10671	1.14227	0.862988	1.0936	1.19852	1.16849	1.17936	caffeic acid O-methyltransferase
TraesCSU02G152500	COMT	NO	0.177559	0.181573	0.150531	0.144409	0.129272	0.168937	0.185923	caffeic acid O-methyltransferase
TraesCSU02G183500	COMT	NO	0.130041	0.117525	0.130974	0.134803	0.125168	0.145389	0.120148	caffeic acid O-methyltransferase
TraesCS2A02G066400	CAD	NO	1.46349	1.25315	1.21119	1.23723	1.21489	1.2458	1.46771	cinnamyl alcohol dehydrogenase
TraesCS2A02G066500	CAD	NO	1.28789	1.23209	1.39925	1.25472	1.34868	1.39198	1.4678	cinnamyl alcohol dehydrogenase
TraesCS2A02G070900	CAD	NO	1.31496	1.20528	1.22271	1.33644	1.30344	1.35913	1.37824	cinnamyl alcohol dehydrogenase
TraesCS2A02G424600	CAD	NO	1.47699	1.22656	1.39921	1.39842	1.40559	1.20089	1.37082	cinnamyl alcohol dehydrogenase
TraesCS2B02G084500	CAD	NO	1.31298	1.4945	1.28646	1.40724	1.33616	1.33185	1.22867	cinnamyl alcohol dehydrogenase
TraesCS2B02G084600	CAD	NO	1.2452	1.45874	1.47355	1.31908	1.34383	1.29182	1.36235	cinnamyl alcohol dehydrogenase
TraesCS2B02G444200	CAD	YES	0.897867	1.74072	3.49429	5.14423	4.69059	5.4888	3.31787	cinnamyl alcohol dehydrogenase
TraesCS2D02G064900	CAD	NO	1.28141	1.48917	1.47128	1.34001	1.29494	1.22804	1.49129	cinnamyl alcohol dehydrogenase
TraesCS2D02G069800	CAD	NO	1.30256	1.28131	1.34685	1.20104	1.31729	1.23835	1.247	cinnamyl alcohol dehydrogenase
TraesCS2D02G422400	CAD	NO	1.27477	1.27801	1.35433	1.37349	1.45286	1.46039	1.43214	cinnamyl alcohol dehydrogenase
TraesCS3A02G448400	CAD	NO	1.2503	1.37963	1.37726	1.48381	1.29706	1.36483	1.42026	cinnamyl alcohol dehydrogenase
TraesCS3A02G448800	CAD	NO	1.30481	1.27451	1.32987	1.47667	1.2789	1.20055	1.48181	cinnamyl alcohol dehydrogenase
TraesCS3B02G484500	CAD	NO	1.3618	1.32639	1.3119	1.39879	1.36413	1.22133	1.39629	cinnamyl alcohol dehydrogenase
TraesCS3D02G440900	CAD	NO	0.301965	0.531891	0.567966	0.357179	0.672228	0.55401	0.402879	cinnamyl alcohol dehydrogenase
TraesCS3D02G441200	CAD	NO	1.2454	1.48892	1.32811	1.20758	1.25927	1.49015	1.27086	cinnamyl alcohol dehydrogenase
TraesCS5A02G205600	CAD	NO	1.46099	1.32697	1.20328	1.48285	1.42489	1.33777	1.23834	cinnamyl alcohol dehydrogenase
TraesCS5A02G205700	CAD	NO	1.21822	1.30907	1.37686	1.25872	1.33869	1.3784	1.45165	cinnamyl alcohol dehydrogenase
TraesCS5A02G213900	CAD	NO	1.27943	1.2585	1.48562	1.4925	1.26339	1.20737	1.41174	cinnamyl alcohol dehydrogenase
TraesCS5B02G202700	CAD	NO	1.38091	1.48989	1.28393	1.22014	1.41282	1.26212	1.2384	cinnamyl alcohol dehydrogenase
TraesCS5D02G210600	CAD	NO	0.672253	0.549029	0.607543	0.340473	0.491268	0.365128	0.639813	cinnamyl alcohol dehydrogenase
TraesCS5D02G210700	CAD	NO	1.49279	1.41797	1.34606	1.38212	1.41924	1.45326	1.27134	cinnamyl alcohol dehydrogenase
TraesCS5D02G218100	CAD	NO	1.27095	1.23262	1.36098	1.44202	1.28186	1.26969	1.41538	cinnamyl alcohol dehydrogenase
TraesCS6A02G173700	CAD	YES	8.20047	9.75129	9.71707	12.7517	19.3403	13.8434	32.5979	cinnamyl alcohol dehydrogenase
TraesCS6A02G369800	CAD	NO	1.28747	1.21139	1.26465	1.23611	1.20928	1.38333	1.31168	cinnamyl alcohol dehydrogenase
TraesCS6A02G370100	CAD	NO	0.692965	0.45054	0.587069	0.624724	0.345035	0.559272	0.36605	cinnamyl alcohol dehydrogenase
TraesCS6B02G201600	CAD	YES	3.01367	3.44204	3.94569	3.4037	3.83653	4.34307	11.7951	cinnamyl alcohol dehydrogenase
TraesCS6B02G406000	CAD	NO	0.469568	0.66182	0.604963	0.390842	0.662281	0.335732	0.527074	cinnamyl alcohol dehydrogenase
TraesCS6B02G406200	CAD	NO	1.49367	1.43534	1.32767	1.35491	1.39174	1.43183	1.4411	cinnamyl alcohol dehydrogenase
TraesCS6B02G406300	CAD	NO	1.46678	1.43086	1.39036	1.33788	1.47349	1.26343	1.20951	cinnamyl alcohol dehydrogenase
TraesCS6D02G162800	CAD	YES	4.39507	4.63507	4.25585	17.201	3.685	4.51301	4.14418	cinnamyl alcohol dehydrogenase
TraesCS6D02G353300	CAD	NO	1.20576	1.3595	1.35513	1.3289	1.43191	1.33124	1.36443	cinnamyl alcohol dehydrogenase
TraesCS6D02G353400	CAD	NO	1.33933	1.36864	1.27944	1.45708	1.47529	1.32351	1.30152	cinnamyl alcohol dehydrogenase
TraesCS6D02G353700	CAD	NO	1.43453	1.31944	1.28038	1.40677	1.4312	1.2533	1.48208	cinnamyl alcohol dehydrogenase
TraesCS7A02G183000	CAD	NO	0.495781	0.438821	0.68204	0.610365	0.626441	0.650065	0.338641	cinnamyl alcohol dehydrogenase
TraesCS7A02G350500	CAD	NO	0.946269	0.592855	2.53652	1.0191	1.28281	1.25526	1.42926	cinnamyl alcohol dehydrogenase
TraesCS7A02G380100	CAD	YES	20.0668	7.39628	12.2827	7.68552	11.4284	5.7852	11.8551	cinnamyl alcohol dehydrogenase
TraesCS7B02G232400	CAD	NO	1.44012	1.32775	1.38639	1.27718	1.31094	1.47249	1.45554	cinnamyl alcohol dehydrogenase
TraesCS7B02G282100	CAD	YES	14.3926	6.35181	10.5356	9.46523	8.00093	3.07568	8.30434	cinnamyl alcohol dehydrogenase
TraesCS7D02G184500	CAD	NO	0.448632	0.509297	0.408528	0.442157	0.4223	0.41378	0.518614	cinnamyl alcohol dehydrogenase
TraesCS7D02G328300	CAD	NO	1.30569	1.31232	1.41385	1.47625	1.29433	1.20556	1.33166	cinnamyl alcohol dehydrogenase
TraesCS7D02G376600	CAD	NO	1.43399	1.28401	1.36653	1.30243	1.30062	1.41964	1.22809	cinnamyl alcohol dehydrogenase
TraesCS1A02G036200	CHI	NO	1.84055	1.90012	1.64508	1.81002	1.95155	2.05332	1.67911	chalcone isomerase
TraesCS1B02G046200	CHI	NO	0	0.42375	0.416849	0.419011	0.426854	0.463537	0.474273	chalcone isomerase
TraesCS1D02G037900	CHI	NO	1.10468	0.895044	0.842755	1.06036	1.05084	1.02487	1.28261	chalcone isomerase
TraesCS5A02G146900	CHI	YES	0.229067	0.217673	0.26669	0.268163	0.885171	2.8325	7.06746	chalcone isomerase
TraesCS5A02G475600	CHI	NO	1.10824	1.05046	1.29501	0.95454	0.952619	0.956207	1.16138	chalcone isomerase
TraesCS5B02G145800	CHI	YES	0.646233	0.699774	0.613101	0.529857	0.593587	1.94369	1.20738	chalcone isomerase
TraesCS5B02G488900	CHI	YES	1.24275	0.749046	0.952938	1.27401	0.80406	2.74027	0.256741	chalcone isomerase
TraesCS5D02G145400	CHI	NO	1.36556	1.07269	1.67685	1.40875	1.43445	1.5025	1.3638	chalcone isomerase
TraesCS5D02G489000	CHI	YES	0.268596	0.206354	0.286085	2.22842	0.539296	1.70973	1.08512	chalcone isomerase
TraesCS7B02G038200	CHI	NO	0.0503424	0	0	0.0493281	0	0.0480597	0.0520051	chalcone isomerase
TraesCS1B02G040000	CHS	NO	0.0477567	0.0527757	0.0536354	0.0420559	0.0475452	0.0475751	0.051742	chalcone synthase
TraesCS1B02G040100	CHS	NO	0.0452215	0.0505925	0.0458014	0.0599586	0.0568853	0.0516605	0.0594188	chalcone synthase
TraesCS1B02G040200	CHS	NO	0.0536427	0.0572245	0.0514682	0.0425201	0.0417654	0.0455761	0.0532541	chalcone synthase
TraesCS1B02G040300	CHS	NO	0.0416399	0.0559734	0.0532501	0.0443388	0.0510665	0.0446517	0.0413412	chalcone synthase
TraesCS1D02G157500	CHS	YES	2.21271	55.297	2.94317	6.97314	6.59049	17.2394	12.2121	chalcone synthase
TraesCS2A02G025500	CHS	NO	0.0426874	0.0531546	0.051986	0.0435423	0.0484719	0.0436378	0.0420255	chalcone synthase
TraesCS2A02G025700	CHS	NO	0.04412	0.0439422	0.0418669	0.0446688	0.0402853	0.0401189	0.0443182	chalcone synthase
TraesCS2B02G038700	CHS	NO	0.0470446	0.0411436	0.0510865	0.0582879	0.0443436	0.0469468	0.0455764	chalcone synthase
TraesCS2D02G027700	CHS	NO	0.053956	0.0406341	0.0419413	0.047745	0.0599078	0.0584476	0.0464939	chalcone synthase
TraesCS2D02G027900	CHS	NO	0.0451077	0.0597583	0.0480807	0.0550411	0.0521274	0.0457158	0.0541585	chalcone synthase
TraesCS2D02G034500	CHS	YES	1.01427	2.13245	1.06584	1.00629	1.07005	1.10585	1.27339	chalcone synthase
TraesCS5A02G002900	CHS	YES	1.28857	12.381	1.43535	17.1103	10.8953	10.9132	10.3698	chalcone synthase
TraesCS5D02G488700	CHS	NO	0.0493706	0.0550128	0.0544375	0.0508595	0.0462555	0.0598319	0.0585593	chalcone synthase
TraesCS2A02G044900	FNS	NO	0.499534	0.393656	0.305761	0.323535	0.395445	0.441518	0.405386	flavone synthase
TraesCS2B02G057100	FNS	NO	0.858391	1.11649	0.927514	1.01347	0.873544	0.914491	0.803151	flavone synthase
TraesCS2D02G043500	FNS	YES	1.00704	2.0077	2.1063	3.01499	1.03473	4.33349	1.14053	flavone synthase
TraesCS5A02G318100	FNS	NO	0.34502	0.419906	0.351387	0.376024	0.382374	0.310038	0.324397	flavone synthase
TraesCS5B02G318600	FNS	NO	0	0	0	0	0	0	0	flavone synthase
TraesCS5D02G402500	FNS	NO	0	0	0	0	0	0	0	flavone synthase
TraesCS1A02G442200	F3'H	NO	0.348873	0.233394	0.285777	0.298293	0.289247	0.218376	0.36252	flavonoid 3'-hydroxylase
TraesCS1A02G442300	F3'H	NO	0.222994	0.300349	0.279454	0.346131	0.221625	0.306069	0.307461	flavonoid 3'-hydroxylase
TraesCS1B02G476400	F3'H	NO	0.376612	0.236678	0.391428	0.309831	0.244159	0.26006	0.293206	flavonoid 3'-hydroxylase
TraesCS1D02G450100	F3'H	NO	0.338725	0.204793	0.286216	0.340566	0.269155	0.245975	0.315258	flavonoid 3'-hydroxylase
TraesCS2B02G613200	F3'H	NO	0.245679	0.227109	0.20224	0.206083	0.344346	0.267678	0.320816	flavonoid 3'-hydroxylase
TraesCS5A02G518800	F3'H	YES	2.14644	11.7276	1.6021	1.84359	1.10483	1.61478	1.29968	flavonoid 3'-hydroxylase
TraesCS6A02G012600	F3'H	NO	1.45573	1.11789	1.38355	1.01766	1.25957	1.78867	1.3744	flavonoid 3'-hydroxylase
TraesCS6B02G018800	F3'H	NO	1.2856	1.98432	1.27872	1.16132	1.40361	1.44401	1.70848	flavonoid 3'-hydroxylase
TraesCS6B02G135700	F3'H	YES	3.87509	0.763064	3.32628	0.533648	1.36998	0.500323	1.41225	flavonoid 3'-hydroxylase
TraesCS6B02G258200	F3'H	YES	1.82189	8.33561	1.06778	1.91608	1.52484	3.82794	1.81495	flavonoid 3'-hydroxylase
TraesCS6D02G015200	F3'H	NO	1.69554	1.58049	1.82474	1.08214	1.27692	1.97914	1.45031	flavonoid 3'-hydroxylase
TraesCS7A02G411700	F3'H	NO	0.682014	0.593639	0.626037	0.514526	0.629515	0.530677	0.526302	flavonoid 3'-hydroxylase
TraesCS7B02G310900	F3'H	NO	0.5296	0.686685	0.501989	0.633898	0.592212	0.592647	0.552706	flavonoid 3'-hydroxylase
TraesCS7D02G404900	F3'H	YES	1.02463	1.02889	1.02204	2.10098	1.07119	3.452	1.51558	flavonoid 3'-hydroxylase
TraesCS2B02G531600	F5'H	NO	1.90723	1.93406	1.95181	1.69761	1.78183	1.90805	1.86152	flavonoid 5'-hydroxylase
TraesCS2D02G504100	F5'H	NO	2.32245	2.47558	2.39646	2.46807	2.22547	2.21153	2.15353	flavonoid 5'-hydroxylase
TraesCS4A02G446300	F5'H	NO	2.10731	2.11822	2.42688	2.45175	2.39958	2.26378	2.22312	flavonoid 5'-hydroxylase
TraesCS4A02G446400	F5'H	NO	2.40203	2.10806	2.41035	2.11733	2.12987	2.16682	2.20721	flavonoid 5'-hydroxylase
TraesCS4D02G224700	F5'H	NO	1.93886	1.80355	1.98143	1.6007	1.87787	1.86018	1.81556	flavonoid 5'-hydroxylase
TraesCS6A02G005400	F5'H	NO	2.4643	2.25812	2.29957	2.18145	2.49215	2.16607	2.30122	flavonoid 5'-hydroxylase
TraesCS6B02G011000	F5'H	NO	1.60443	1.80738	1.99964	1.86324	1.91999	1.90084	1.72377	flavonoid 5'-hydroxylase
TraesCS6B02G011200	F5'H	NO	1.6202	1.51113	1.72893	1.8725	1.64463	1.93846	1.57012	flavonoid 5'-hydroxylase
TraesCS6B02G405900	F5'H	NO	1.6683	1.72091	1.63106	1.79046	1.86143	1.84479	1.77467	flavonoid 5'-hydroxylase
TraesCS6D02G008100	F5'H	NO	1.80231	1.89345	1.73352	1.59159	1.72633	1.66399	1.91908	flavonoid 5'-hydroxylase
TraesCS6D02G353200	F5'H	NO	1.71125	1.83249	1.76256	1.93472	1.99989	1.65321	1.86545	flavonoid 5'-hydroxylase
TraesCS7A02G024000	F5'H	YES	4.47715	3.83183	2.34059	3.46266	1.87847	3.41956	2.60768	flavonoid 5'-hydroxylase
TraesCS7A02G041200	F5'H	YES	0.755276	1.33895	0.853891	1.63703	1.04608	2.33745	1.43377	flavonoid 5'-hydroxylase
TraesCS7D02G036900	F5'H	NO	1.99195	1.5894	1.60098	1.87322	1.97933	1.86128	1.70834	flavonoid 5'-hydroxylase
