# Supplementary material for: Deciphering High-Temperature-Induced Lignin Biosynthesis in Wheat through Comprehensive Transcriptome Analysis
Source: Plants (Basel). 2024 Jul 3;13(13):1832. doi: 10.3390/plants13131832 (PMC11243994; doi:10.3390/plants13131832)
Supplement: Supplementary file 1 [file plants-13-01832-s001.zip › Supplementary Table S6 Promoter cis-acting elements analysis of the 37 TaPAL genes.xlsx]

## Sheet: Sheet1
Supplementary Table S6 Promoter cis-acting elements analysis of the 37 TaPAL genes
ID	Name	Sequence	Locus	Length	Location	Species	Description
PAL10	TGA-element	AACGAC	1948	6	+	Brassica oleracea	auxin-responsive element
PAL14	TGA-element	AACGAC	1678	6	+	Brassica oleracea	auxin-responsive element
PAL16	TGA-element	AACGAC	1315	6	-	Brassica oleracea	auxin-responsive element
PAL17	TGA-element	AACGAC	936	6	+	Brassica oleracea	auxin-responsive element
PAL19	TGA-element	AACGAC	311	6	-	Brassica oleracea	auxin-responsive element
PAL20	TGA-element	AACGAC	1313	6	-	Brassica oleracea	auxin-responsive element
PAL22	TGA-element	AACGAC	696	6	+	Brassica oleracea	auxin-responsive element
PAL23	TGA-element	AACGAC	1689	6	+	Brassica oleracea	auxin-responsive element
PAL32	TGA-element	AACGAC	1156	6	+	Brassica oleracea	auxin-responsive element
PAL34	TGA-element	AACGAC	155	6	+	Brassica oleracea	auxin-responsive element
PAL36	TGA-element	AACGAC	323	6	-	Brassica oleracea	auxin-responsive element
PAL7	TGA-element	AACGAC	623	6	-	Brassica oleracea	auxin-responsive element
PAL1	AT-rich element	ATAGAAATCAA	939	10	-	Glycine max	binding site of AT-rich DNA binding protein (ATBP-1)
PAL2	AT-rich element	ATAGAAATCAA	132	10	-	Glycine max	binding site of AT-rich DNA binding protein (ATBP-1)
PAL20	AT-rich element	ATAGAAATCAA	292	10	-	Glycine max	binding site of AT-rich DNA binding protein (ATBP-1)
PAL23	AT-rich element	ATAGAAATCAA	747	10	-	Glycine max	binding site of AT-rich DNA binding protein (ATBP-1)
PAL29	AT-rich element	ATAGAAATCAA	293	10	-	Glycine max	binding site of AT-rich DNA binding protein (ATBP-1)
PAL4	AT-rich element	ATAGAAATCAA	865	10	-	Glycine max	binding site of AT-rich DNA binding protein (ATBP-1)
PAL12	MSA-like	TCCAACGGT	414	9	-	Catharanthus roseus	cis-acting element involved in cell cycle regulation
PAL19	MSA-like	(T/C)C(T/C)AACGG(T/C)(T/C)A	855	8.5	-	Catharanthus roseus	cis-acting element involved in cell cycle regulation
PAL25	MSA-like	TCAAACGGT	533	9	-	Catharanthus roseus	cis-acting element involved in cell cycle regulation
PAL28	MSA-like	(T/C)C(T/C)AACGG(T/C)(T/C)A	1396	8.5	+	Catharanthus roseus	cis-acting element involved in cell cycle regulation
PAL33	MSA-like	(T/C)C(T/C)AACGG(T/C)(T/C)A	820	9	-	Catharanthus roseus	cis-acting element involved in cell cycle regulation
PAL1	TC-rich repeats	ATTCTCTAAC	396	9	+	Nicotiana tabacum	cis-acting element involved in defense and stress responsiveness
PAL15	TC-rich repeats	ATTCTCTAAC	1060	9	-	Nicotiana tabacum	cis-acting element involved in defense and stress responsiveness
PAL24	TC-rich repeats	GTTTTCTTAC	1578	9	-	Nicotiana tabacum	cis-acting element involved in defense and stress responsiveness
PAL29	TC-rich repeats	GTTTTCTTAC	1933	9	+	Nicotiana tabacum	cis-acting element involved in defense and stress responsiveness
PAL5	TC-rich repeats	ATTCTCTAAC	1297	9	-	Nicotiana tabacum	cis-acting element involved in defense and stress responsiveness
PAL10	TATC-box	TATCCCA	349	7	-	Oryza sativa	cis-acting element involved in gibberellin-responsiveness
PAL11	TATC-box	TATCCCA	929	7	-	Oryza sativa	cis-acting element involved in gibberellin-responsiveness
PAL18	TATC-box	TATCCCA	1964	7	+	Oryza sativa	cis-acting element involved in gibberellin-responsiveness
PAL33	TATC-box	TATCCCA	281	7	+	Oryza sativa	cis-acting element involved in gibberellin-responsiveness
PAL33	TATC-box	TATCCCA	1707	7	-	Oryza sativa	cis-acting element involved in gibberellin-responsiveness
PAL9	TATC-box	TATCCCA	803	7	+	Oryza sativa	cis-acting element involved in gibberellin-responsiveness
PAL15	ACE	CTAACGTATT	1302	9	+	Petroselinum crispum	cis-acting element involved in light responsiveness
PAL17	ACE	CTAACGTATT	302	9	+	Petroselinum crispum	cis-acting element involved in light responsiveness
PAL21	ACE	CTAACGTATT	23	9	-	Petroselinum crispum	cis-acting element involved in light responsiveness
PAL23	ACE	GACACGTATG	143	10	-	Petroselinum crispum	cis-acting element involved in light responsiveness
PAL25	ACE	CTAACGTATT	456	9	+	Petroselinum crispum	cis-acting element involved in light responsiveness
PAL29	ACE	GACACGTATG	1158	9	-	Petroselinum crispum	cis-acting element involved in light responsiveness
PAL3	ACE	CTAACGTATT	895	9	-	Petroselinum crispum	cis-acting element involved in light responsiveness
PAL32	ACE	GACACGTATG	964	9	-	Petroselinum crispum	cis-acting element involved in light responsiveness
PAL1	LTR	CCGAAA	501	6	+	Hordeum vulgare	cis-acting element involved in low-temperature responsiveness
PAL1	LTR	CCGAAA	1783	6	-	Hordeum vulgare	cis-acting element involved in low-temperature responsiveness
PAL10	LTR	CCGAAA	159	6	+	Hordeum vulgare	cis-acting element involved in low-temperature responsiveness
PAL10	LTR	CCGAAA	615	6	+	Hordeum vulgare	cis-acting element involved in low-temperature responsiveness
PAL10	LTR	CCGAAA	708	6	-	Hordeum vulgare	cis-acting element involved in low-temperature responsiveness
PAL10	LTR	CCGAAA	726	6	-	Hordeum vulgare	cis-acting element involved in low-temperature responsiveness
PAL11	LTR	CCGAAA	739	6	+	Hordeum vulgare	cis-acting element involved in low-temperature responsiveness
PAL11	LTR	CCGAAA	1195	6	+	Hordeum vulgare	cis-acting element involved in low-temperature responsiveness
PAL11	LTR	CCGAAA	1288	6	-	Hordeum vulgare	cis-acting element involved in low-temperature responsiveness
PAL11	LTR	CCGAAA	1306	6	-	Hordeum vulgare	cis-acting element involved in low-temperature responsiveness
PAL12	LTR	CCGAAA	131	6	+	Hordeum vulgare	cis-acting element involved in low-temperature responsiveness
PAL13	LTR	CCGAAA	1939	6	-	Hordeum vulgare	cis-acting element involved in low-temperature responsiveness
PAL14	LTR	CCGAAA	531	6	-	Hordeum vulgare	cis-acting element involved in low-temperature responsiveness
PAL14	LTR	CCGAAA	1663	6	+	Hordeum vulgare	cis-acting element involved in low-temperature responsiveness
PAL15	LTR	CCGAAA	489	6	-	Hordeum vulgare	cis-acting element involved in low-temperature responsiveness
PAL17	LTR	CCGAAA	524	6	-	Hordeum vulgare	cis-acting element involved in low-temperature responsiveness
PAL2	LTR	CCGAAA	976	6	-	Hordeum vulgare	cis-acting element involved in low-temperature responsiveness
PAL21	LTR	CCGAAA	1025	6	-	Hordeum vulgare	cis-acting element involved in low-temperature responsiveness
PAL22	LTR	CCGAAA	915	6	+	Hordeum vulgare	cis-acting element involved in low-temperature responsiveness
PAL23	LTR	CCGAAA	1416	6	-	Hordeum vulgare	cis-acting element involved in low-temperature responsiveness
PAL24	LTR	CCGAAA	303	6	-	Hordeum vulgare	cis-acting element involved in low-temperature responsiveness
PAL26	LTR	CCGAAA	79	6	+	Hordeum vulgare	cis-acting element involved in low-temperature responsiveness
PAL26	LTR	CCGAAA	197	6	+	Hordeum vulgare	cis-acting element involved in low-temperature responsiveness
PAL26	LTR	CCGAAA	581	6	+	Hordeum vulgare	cis-acting element involved in low-temperature responsiveness
PAL26	LTR	CCGAAA	699	6	+	Hordeum vulgare	cis-acting element involved in low-temperature responsiveness
PAL26	LTR	CCGAAA	1702	6	+	Hordeum vulgare	cis-acting element involved in low-temperature responsiveness
PAL26	LTR	CCGAAA	1834	6	-	Hordeum vulgare	cis-acting element involved in low-temperature responsiveness
PAL27	LTR	CCGAAA	326	6	+	Hordeum vulgare	cis-acting element involved in low-temperature responsiveness
PAL27	LTR	CCGAAA	445	6	+	Hordeum vulgare	cis-acting element involved in low-temperature responsiveness
PAL27	LTR	CCGAAA	829	6	+	Hordeum vulgare	cis-acting element involved in low-temperature responsiveness
PAL27	LTR	CCGAAA	1331	6	+	Hordeum vulgare	cis-acting element involved in low-temperature responsiveness
PAL27	LTR	CCGAAA	1833	6	+	Hordeum vulgare	cis-acting element involved in low-temperature responsiveness
PAL27	LTR	CCGAAA	1952	6	+	Hordeum vulgare	cis-acting element involved in low-temperature responsiveness
PAL29	LTR	CCGAAA	1534	6	-	Hordeum vulgare	cis-acting element involved in low-temperature responsiveness
PAL33	LTR	CCGAAA	833	6	-	Hordeum vulgare	cis-acting element involved in low-temperature responsiveness
PAL33	LTR	CCGAAA	1149	6	+	Hordeum vulgare	cis-acting element involved in low-temperature responsiveness
PAL33	LTR	CCGAAA	1213	6	-	Hordeum vulgare	cis-acting element involved in low-temperature responsiveness
PAL4	LTR	CCGAAA	1638	6	-	Hordeum vulgare	cis-acting element involved in low-temperature responsiveness
PAL7	LTR	CCGAAA	257	6	-	Hordeum vulgare	cis-acting element involved in low-temperature responsiveness
PAL7	LTR	CCGAAA	291	6	+	Hordeum vulgare	cis-acting element involved in low-temperature responsiveness
PAL7	LTR	CCGAAA	385	6	+	Hordeum vulgare	cis-acting element involved in low-temperature responsiveness
PAL7	LTR	CCGAAA	1809	6	-	Hordeum vulgare	cis-acting element involved in low-temperature responsiveness
PAL7	LTR	CCGAAA	1851	6	-	Hordeum vulgare	cis-acting element involved in low-temperature responsiveness
PAL7	LTR	CCGAAA	1887	6	-	Hordeum vulgare	cis-acting element involved in low-temperature responsiveness
PAL1	TCA-element	CCATCTTTTT	1162	9	+	Nicotiana tabacum	cis-acting element involved in salicylic acid responsiveness
PAL16	TCA-element	TCAGAAGAGG	559	9	+	Brassica oleracea	cis-acting element involved in salicylic acid responsiveness
PAL16	TCA-element	CCATCTTTTT	580	9	+	Nicotiana tabacum	cis-acting element involved in salicylic acid responsiveness
PAL2	TCA-element	CCATCTTTTT	355	9	+	Nicotiana tabacum	cis-acting element involved in salicylic acid responsiveness
PAL20	TCA-element	CCATCTTTTT	515	9	+	Nicotiana tabacum	cis-acting element involved in salicylic acid responsiveness
PAL24	TCA-element	TCAGAAGAGG	916	9	-	Brassica oleracea	cis-acting element involved in salicylic acid responsiveness
PAL3	TCA-element	CCATCTTTTT	1009	9	+	Nicotiana tabacum	cis-acting element involved in salicylic acid responsiveness
PAL30	TCA-element	TCAGAAGAGG	462	9	-	Brassica oleracea	cis-acting element involved in salicylic acid responsiveness
PAL30	TCA-element	CCATCTTTTT	981	9	-	Nicotiana tabacum	cis-acting element involved in salicylic acid responsiveness
PAL31	TCA-element	CCATCTTTTT	371	9	-	Nicotiana tabacum	cis-acting element involved in salicylic acid responsiveness
PAL35	TCA-element	TCAGAAGAGG	1220	9	-	Brassica oleracea	cis-acting element involved in salicylic acid responsiveness
PAL35	TCA-element	CCATCTTTTT	1324	10	+	Nicotiana tabacum	cis-acting element involved in salicylic acid responsiveness
PAL35	TCA-element	CCATCTTTTT	1525	10	+	Nicotiana tabacum	cis-acting element involved in salicylic acid responsiveness
PAL7	TCA-element	CCATCTTTTT	800	9	-	Nicotiana tabacum	cis-acting element involved in salicylic acid responsiveness
PAL1	ABRE	CACGTG	1673	6	-	Arabidopsis thaliana	cis-acting element involved in the abscisic acid responsiveness
PAL1	ABRE	ACGTG	1674	5	+	Arabidopsis thaliana	cis-acting element involved in the abscisic acid responsiveness
PAL1	ABRE	CACGTG	1709	6	-	Arabidopsis thaliana	cis-acting element involved in the abscisic acid responsiveness
PAL1	ABRE	ACGTG	1710	5	+	Arabidopsis thaliana	cis-acting element involved in the abscisic acid responsiveness
PAL1	ABRE	CACGTG	1904	6	-	Arabidopsis thaliana	cis-acting element involved in the abscisic acid responsiveness
PAL1	ABRE	ACGTG	1905	5	+	Arabidopsis thaliana	cis-acting element involved in the abscisic acid responsiveness
PAL10	ABRE	GACACGTGGC	789	9	-	Triticum aestivum	cis-acting element involved in the abscisic acid responsiveness
PAL10	ABRE	ACGTG	1524	5	+	Arabidopsis thaliana	cis-acting element involved in the abscisic acid responsiveness
PAL10	ABRE	ACGTG	1606	5	-	Arabidopsis thaliana	cis-acting element involved in the abscisic acid responsiveness
PAL11	ABRE	ACGTG	260	5	+	Arabidopsis thaliana	cis-acting element involved in the abscisic acid responsiveness
PAL11	ABRE	GACACGTGGC	1369	9	-	Triticum aestivum	cis-acting element involved in the abscisic acid responsiveness
PAL12	ABRE	CACGTG	590	6	+	Arabidopsis thaliana	cis-acting element involved in the abscisic acid responsiveness
PAL12	ABRE	ACGTG	591	5	+	Arabidopsis thaliana	cis-acting element involved in the abscisic acid responsiveness
PAL12	ABRE	ACGTG	685	5	-	Arabidopsis thaliana	cis-acting element involved in the abscisic acid responsiveness
PAL13	ABRE	CGCACGTGTC	226	9	-	Hordeum vulgare	cis-acting element involved in the abscisic acid responsiveness
PAL14	ABRE	ACGTG	127	5	+	Arabidopsis thaliana	cis-acting element involved in the abscisic acid responsiveness
PAL14	ABRE	ACGTG	947	5	+	Arabidopsis thaliana	cis-acting element involved in the abscisic acid responsiveness
PAL14	ABRE	ACGTG	1747	5	+	Arabidopsis thaliana	cis-acting element involved in the abscisic acid responsiveness
PAL15	ABRE	ACGTG	386	5	+	Arabidopsis thaliana	cis-acting element involved in the abscisic acid responsiveness
PAL15	ABRE	TACGGTC	442	7	-	Arabidopsis thaliana	cis-acting element involved in the abscisic acid responsiveness
PAL15	ABRE	ACGTG	596	5	-	Arabidopsis thaliana	cis-acting element involved in the abscisic acid responsiveness
PAL15	ABRE	ACGTG	1408	5	+	Arabidopsis thaliana	cis-acting element involved in the abscisic acid responsiveness
PAL15	ABRE	ACGTG	1426	5	+	Arabidopsis thaliana	cis-acting element involved in the abscisic acid responsiveness
PAL16	ABRE	AACCCGG	941	7	+	Arabidopsis thaliana	cis-acting element involved in the abscisic acid responsiveness
PAL16	ABRE	ACGTG	1835	5	-	Arabidopsis thaliana	cis-acting element involved in the abscisic acid responsiveness
PAL17	ABRE	ACGTG	245	5	+	Arabidopsis thaliana	cis-acting element involved in the abscisic acid responsiveness
PAL17	ABRE	ACGTG	573	5	+	Arabidopsis thaliana	cis-acting element involved in the abscisic acid responsiveness
PAL17	ABRE	ACGTG	605	5	-	Arabidopsis thaliana	cis-acting element involved in the abscisic acid responsiveness
PAL17	ABRE	ACGTG	1417	5	+	Arabidopsis thaliana	cis-acting element involved in the abscisic acid responsiveness
PAL17	ABRE	ACGTG	1424	5	+	Arabidopsis thaliana	cis-acting element involved in the abscisic acid responsiveness
PAL17	ABRE	ACGTG	1962	5	-	Arabidopsis thaliana	cis-acting element involved in the abscisic acid responsiveness
PAL18	ABRE	AACCCGG	231	7	+	Arabidopsis thaliana	cis-acting element involved in the abscisic acid responsiveness
PAL18	ABRE	AACCCGG	1106	7	-	Arabidopsis thaliana	cis-acting element involved in the abscisic acid responsiveness
PAL18	ABRE	ACGTG	1733	5	+	Arabidopsis thaliana	cis-acting element involved in the abscisic acid responsiveness
PAL19	ABRE	AACCCGG	134	7	-	Arabidopsis thaliana	cis-acting element involved in the abscisic acid responsiveness
PAL19	ABRE	ACGTG	569	5	+	Arabidopsis thaliana	cis-acting element involved in the abscisic acid responsiveness
PAL19	ABRE	GCCGCGTGGC	638	9	-	Oryza sativa	cis-acting element involved in the abscisic acid responsiveness
PAL19	ABRE	AACCCGG	711	7	+	Arabidopsis thaliana	cis-acting element involved in the abscisic acid responsiveness
PAL19	ABRE	AACCCGG	1642	7	-	Arabidopsis thaliana	cis-acting element involved in the abscisic acid responsiveness
PAL19	ABRE	AACCCGG	1657	7	-	Arabidopsis thaliana	cis-acting element involved in the abscisic acid responsiveness
PAL19	ABRE	AACCCGG	1683	7	-	Arabidopsis thaliana	cis-acting element involved in the abscisic acid responsiveness
PAL19	ABRE	AACCCGG	1704	7	-	Arabidopsis thaliana	cis-acting element involved in the abscisic acid responsiveness
PAL19	ABRE	AACCCGG	1725	7	-	Arabidopsis thaliana	cis-acting element involved in the abscisic acid responsiveness
PAL2	ABRE	CACGTG	866	6	+	Arabidopsis thaliana	cis-acting element involved in the abscisic acid responsiveness
PAL2	ABRE	ACGTG	867	5	+	Arabidopsis thaliana	cis-acting element involved in the abscisic acid responsiveness
PAL2	ABRE	CACGTG	902	6	+	Arabidopsis thaliana	cis-acting element involved in the abscisic acid responsiveness
PAL2	ABRE	ACGTG	903	5	+	Arabidopsis thaliana	cis-acting element involved in the abscisic acid responsiveness
PAL2	ABRE	CACGTG	1097	6	-	Arabidopsis thaliana	cis-acting element involved in the abscisic acid responsiveness
PAL2	ABRE	ACGTG	1098	5	+	Arabidopsis thaliana	cis-acting element involved in the abscisic acid responsiveness
PAL2	ABRE	ACGTG	1609	5	+	Arabidopsis thaliana	cis-acting element involved in the abscisic acid responsiveness
PAL2	ABRE	ACGTG	1778	5	-	Arabidopsis thaliana	cis-acting element involved in the abscisic acid responsiveness
PAL20	ABRE	CACGTG	1896	6	-	Arabidopsis thaliana	cis-acting element involved in the abscisic acid responsiveness
PAL20	ABRE	ACGTG	1897	5	+	Arabidopsis thaliana	cis-acting element involved in the abscisic acid responsiveness
PAL20	ABRE	CACGTG	1932	6	-	Arabidopsis thaliana	cis-acting element involved in the abscisic acid responsiveness
PAL20	ABRE	ACGTG	1933	5	+	Arabidopsis thaliana	cis-acting element involved in the abscisic acid responsiveness
PAL21	ABRE	ACGTG	249	5	+	Arabidopsis thaliana	cis-acting element involved in the abscisic acid responsiveness
PAL21	ABRE	GCAACGTGTC	953	9	-	Hordeum vulgare	cis-acting element involved in the abscisic acid responsiveness
PAL21	ABRE	ACGTG	996	5	+	Arabidopsis thaliana	cis-acting element involved in the abscisic acid responsiveness
PAL21	ABRE	ACGTG	1381	5	+	Arabidopsis thaliana	cis-acting element involved in the abscisic acid responsiveness
PAL21	ABRE	ACGTG	1550	5	-	Arabidopsis thaliana	cis-acting element involved in the abscisic acid responsiveness
PAL22	ABRE	ACGTG	1248	5	+	Arabidopsis thaliana	cis-acting element involved in the abscisic acid responsiveness
PAL22	ABRE	ACGTG	1390	5	-	Arabidopsis thaliana	cis-acting element involved in the abscisic acid responsiveness
PAL23	ABRE	CACGTG	113	6	+	Arabidopsis thaliana	cis-acting element involved in the abscisic acid responsiveness
PAL23	ABRE	ACGTG	114	5	+	Arabidopsis thaliana	cis-acting element involved in the abscisic acid responsiveness
PAL23	ABRE	GACACGTACGT	142	10	-	Oryza sativa	cis-acting element involved in the abscisic acid responsiveness
PAL23	ABRE	TACGTGTC	145	8	+	Oryza sativa	cis-acting element involved in the abscisic acid responsiveness
PAL23	ABRE	ACGTG	146	5	+	Arabidopsis thaliana	cis-acting element involved in the abscisic acid responsiveness
PAL23	ABRE	ACGTG	168	5	-	Arabidopsis thaliana	cis-acting element involved in the abscisic acid responsiveness
PAL23	ABRE	ACGTG	328	5	+	Arabidopsis thaliana	cis-acting element involved in the abscisic acid responsiveness
PAL23	ABRE	ACGTG	1328	5	+	Arabidopsis thaliana	cis-acting element involved in the abscisic acid responsiveness
PAL23	ABRE	ACGTG	1591	5	+	Arabidopsis thaliana	cis-acting element involved in the abscisic acid responsiveness
PAL23	ABRE	ACGTG	1620	5	+	Arabidopsis thaliana	cis-acting element involved in the abscisic acid responsiveness
PAL24	ABRE	AACCCGG	195	7	+	Arabidopsis thaliana	cis-acting element involved in the abscisic acid responsiveness
PAL24	ABRE	ACGTG	497	5	+	Arabidopsis thaliana	cis-acting element involved in the abscisic acid responsiveness
PAL24	ABRE	AACCCGG	1093	7	-	Arabidopsis thaliana	cis-acting element involved in the abscisic acid responsiveness
PAL25	ABRE	TACGTGTC	36	8	+	Oryza sativa	cis-acting element involved in the abscisic acid responsiveness
PAL25	ABRE	ACGTG	37	5	+	Arabidopsis thaliana	cis-acting element involved in the abscisic acid responsiveness
PAL25	ABRE	CGTACGTGCA	80	9	+	Hordeum vulgare	cis-acting element involved in the abscisic acid responsiveness
PAL25	ABRE	ACGTG	113	5	-	Arabidopsis thaliana	cis-acting element involved in the abscisic acid responsiveness
PAL25	ABRE	CACGTG	725	6	+	Arabidopsis thaliana	cis-acting element involved in the abscisic acid responsiveness
PAL25	ABRE	ACGTG	726	5	+	Arabidopsis thaliana	cis-acting element involved in the abscisic acid responsiveness
PAL25	ABRE	TACGGTC	1201	7	-	Arabidopsis thaliana	cis-acting element involved in the abscisic acid responsiveness
PAL25	ABRE	TACGGTC	1327	7	-	Arabidopsis thaliana	cis-acting element involved in the abscisic acid responsiveness
PAL25	ABRE	TACGGTC	1357	7	-	Arabidopsis thaliana	cis-acting element involved in the abscisic acid responsiveness
PAL25	ABRE	CGTACGTGCA	1453	9	+	Hordeum vulgare	cis-acting element involved in the abscisic acid responsiveness
PAL25	ABRE	ACGTG	1456	5	+	Arabidopsis thaliana	cis-acting element involved in the abscisic acid responsiveness
PAL25	ABRE	CACGTG	1908	6	-	Arabidopsis thaliana	cis-acting element involved in the abscisic acid responsiveness
PAL25	ABRE	ACGTG	1909	5	+	Arabidopsis thaliana	cis-acting element involved in the abscisic acid responsiveness
PAL26	ABRE	ACGTG	186	5	-	Arabidopsis thaliana	cis-acting element involved in the abscisic acid responsiveness
PAL26	ABRE	ACGTG	1190	5	-	Arabidopsis thaliana	cis-acting element involved in the abscisic acid responsiveness
PAL26	ABRE	AACCCGG	1580	7	+	Arabidopsis thaliana	cis-acting element involved in the abscisic acid responsiveness
PAL26	ABRE	GCAACGTGTC	1689	9	-	Hordeum vulgare	cis-acting element involved in the abscisic acid responsiveness
PAL26	ABRE	ACGTG	1691	5	-	Arabidopsis thaliana	cis-acting element involved in the abscisic acid responsiveness
PAL26	ABRE	ACGTG	1792	5	-	Arabidopsis thaliana	cis-acting element involved in the abscisic acid responsiveness
PAL27	ABRE	ACGTG	434	5	-	Arabidopsis thaliana	cis-acting element involved in the abscisic acid responsiveness
PAL27	ABRE	ACGTG	1438	5	-	Arabidopsis thaliana	cis-acting element involved in the abscisic acid responsiveness
PAL27	ABRE	ACGTG	1941	5	-	Arabidopsis thaliana	cis-acting element involved in the abscisic acid responsiveness
PAL28	ABRE	ACGTG	1366	5	+	Arabidopsis thaliana	cis-acting element involved in the abscisic acid responsiveness
PAL28	ABRE	GCAACGTGTC	1527	9	+	Hordeum vulgare	cis-acting element involved in the abscisic acid responsiveness
PAL29	ABRE	ACGTG	644	5	-	Arabidopsis thaliana	cis-acting element involved in the abscisic acid responsiveness
PAL29	ABRE	ACGTG	712	5	-	Arabidopsis thaliana	cis-acting element involved in the abscisic acid responsiveness
PAL29	ABRE	CGTACGTGCA	1154	9	-	Hordeum vulgare	cis-acting element involved in the abscisic acid responsiveness
PAL29	ABRE	GACACGTACGT	1157	11	-	Oryza sativa	cis-acting element involved in the abscisic acid responsiveness
PAL29	ABRE	CGCACGTGTC	1158	9	+	Hordeum vulgare	cis-acting element involved in the abscisic acid responsiveness
PAL29	ABRE	TACGTGTC	1160	8	+	Oryza sativa	cis-acting element involved in the abscisic acid responsiveness
PAL29	ABRE	ACGTG	1161	5	+	Arabidopsis thaliana	cis-acting element involved in the abscisic acid responsiveness
PAL29	ABRE	ACGTG	1286	5	+	Arabidopsis thaliana	cis-acting element involved in the abscisic acid responsiveness
PAL29	ABRE	ACGTG	1454	5	+	Arabidopsis thaliana	cis-acting element involved in the abscisic acid responsiveness
PAL29	ABRE	CGTACGTGCA	1540	9	-	Hordeum vulgare	cis-acting element involved in the abscisic acid responsiveness
PAL29	ABRE	ACGTG	1542	5	-	Arabidopsis thaliana	cis-acting element involved in the abscisic acid responsiveness
PAL3	ABRE	ACGTG	547	5	+	Arabidopsis thaliana	cis-acting element involved in the abscisic acid responsiveness
PAL3	ABRE	ACGTG	1710	5	+	Arabidopsis thaliana	cis-acting element involved in the abscisic acid responsiveness
PAL3	ABRE	ACGTG	1985	5	+	Arabidopsis thaliana	cis-acting element involved in the abscisic acid responsiveness
PAL30	ABRE	ACGTG	204	5	+	Arabidopsis thaliana	cis-acting element involved in the abscisic acid responsiveness
PAL31	ABRE	ACGTG	343	5	-	Arabidopsis thaliana	cis-acting element involved in the abscisic acid responsiveness
PAL31	ABRE	ACGTG	544	5	+	Arabidopsis thaliana	cis-acting element involved in the abscisic acid responsiveness
PAL31	ABRE	ACGTG	1056	5	-	Arabidopsis thaliana	cis-acting element involved in the abscisic acid responsiveness
PAL31	ABRE	ACGTG	1085	5	-	Arabidopsis thaliana	cis-acting element involved in the abscisic acid responsiveness
PAL32	ABRE	ACGTG	197	5	-	Arabidopsis thaliana	cis-acting element involved in the abscisic acid responsiveness
PAL32	ABRE	ACGTG	266	5	-	Arabidopsis thaliana	cis-acting element involved in the abscisic acid responsiveness
PAL32	ABRE	ACGTG	716	5	+	Arabidopsis thaliana	cis-acting element involved in the abscisic acid responsiveness
PAL32	ABRE	ACGTG	1402	5	-	Arabidopsis thaliana	cis-acting element involved in the abscisic acid responsiveness
PAL32	ABRE	ACGTG	1502	5	+	Arabidopsis thaliana	cis-acting element involved in the abscisic acid responsiveness
PAL32	ABRE	ACGTG	1627	5	-	Arabidopsis thaliana	cis-acting element involved in the abscisic acid responsiveness
PAL32	ABRE	ACGTG	1985	5	-	Arabidopsis thaliana	cis-acting element involved in the abscisic acid responsiveness
PAL33	ABRE	ACGTG	186	5	-	Arabidopsis thaliana	cis-acting element involved in the abscisic acid responsiveness
PAL33	ABRE	CACGTG	1858	6	-	Arabidopsis thaliana	cis-acting element involved in the abscisic acid responsiveness
PAL33	ABRE	ACGTG	1859	5	+	Arabidopsis thaliana	cis-acting element involved in the abscisic acid responsiveness
PAL34	ABRE	ACGTG	113	5	+	Arabidopsis thaliana	cis-acting element involved in the abscisic acid responsiveness
PAL34	ABRE	ACGTG	425	5	+	Arabidopsis thaliana	cis-acting element involved in the abscisic acid responsiveness
PAL34	ABRE	CGTACGTGCA	1273	9	-	Hordeum vulgare	cis-acting element involved in the abscisic acid responsiveness
PAL34	ABRE	ACGTG	1314	5	-	Arabidopsis thaliana	cis-acting element involved in the abscisic acid responsiveness
PAL34	ABRE	ACGTG	1342	5	-	Arabidopsis thaliana	cis-acting element involved in the abscisic acid responsiveness
PAL35	ABRE	CACGTG	353	6	+	Arabidopsis thaliana	cis-acting element involved in the abscisic acid responsiveness
PAL35	ABRE	ACGTG	354	5	+	Arabidopsis thaliana	cis-acting element involved in the abscisic acid responsiveness
PAL35	ABRE	CACGTG	477	6	+	Arabidopsis thaliana	cis-acting element involved in the abscisic acid responsiveness
PAL35	ABRE	ACGTG	478	5	+	Arabidopsis thaliana	cis-acting element involved in the abscisic acid responsiveness
PAL35	ABRE	CGCACGTGTC	790	9	+	Hordeum vulgare	cis-acting element involved in the abscisic acid responsiveness
PAL35	ABRE	ACGTG	1033	5	-	Arabidopsis thaliana	cis-acting element involved in the abscisic acid responsiveness
PAL35	ABRE	ACGTG	1493	5	+	Arabidopsis thaliana	cis-acting element involved in the abscisic acid responsiveness
PAL35	ABRE	GCCGCGTGGC	1604	9	-	Oryza sativa	cis-acting element involved in the abscisic acid responsiveness
PAL36	ABRE	GACACGTGGC	1703	9	-	Triticum aestivum	cis-acting element involved in the abscisic acid responsiveness
PAL36	ABRE	ACGTG	1705	5	-	Arabidopsis thaliana	cis-acting element involved in the abscisic acid responsiveness
PAL37	ABRE	GCAACGTGTC	266	9	-	Hordeum vulgare	cis-acting element involved in the abscisic acid responsiveness
PAL37	ABRE	TACGGTC	644	7	-	Arabidopsis thaliana	cis-acting element involved in the abscisic acid responsiveness
PAL37	ABRE	ACGTG	949	5	-	Arabidopsis thaliana	cis-acting element involved in the abscisic acid responsiveness
PAL37	ABRE	AACCCGG	1339	7	-	Arabidopsis thaliana	cis-acting element involved in the abscisic acid responsiveness
PAL37	ABRE	ACGTG	1556	5	-	Arabidopsis thaliana	cis-acting element involved in the abscisic acid responsiveness
PAL37	ABRE	ACGTG	1652	5	-	Arabidopsis thaliana	cis-acting element involved in the abscisic acid responsiveness
PAL37	ABRE	ACGTG	1803	5	-	Arabidopsis thaliana	cis-acting element involved in the abscisic acid responsiveness
PAL4	ABRE	ACGTG	1129	5	+	Arabidopsis thaliana	cis-acting element involved in the abscisic acid responsiveness
PAL4	ABRE	ACGTG	1242	5	-	Arabidopsis thaliana	cis-acting element involved in the abscisic acid responsiveness
PAL4	ABRE	CACGTG	1563	6	-	Arabidopsis thaliana	cis-acting element involved in the abscisic acid responsiveness
PAL4	ABRE	ACGTG	1564	5	+	Arabidopsis thaliana	cis-acting element involved in the abscisic acid responsiveness
PAL4	ABRE	CACGTG	1769	6	-	Arabidopsis thaliana	cis-acting element involved in the abscisic acid responsiveness
PAL4	ABRE	ACGTG	1770	5	+	Arabidopsis thaliana	cis-acting element involved in the abscisic acid responsiveness
PAL5	ABRE	ACGTG	491	5	-	Arabidopsis thaliana	cis-acting element involved in the abscisic acid responsiveness
PAL7	ABRE	ACGTG	203	5	+	Arabidopsis thaliana	cis-acting element involved in the abscisic acid responsiveness
PAL7	ABRE	ACGTG	320	5	+	Arabidopsis thaliana	cis-acting element involved in the abscisic acid responsiveness
PAL8	ABRE	ACGTG	1005	5	+	Arabidopsis thaliana	cis-acting element involved in the abscisic acid responsiveness
PAL8	ABRE	ACGTG	1456	5	-	Arabidopsis thaliana	cis-acting element involved in the abscisic acid responsiveness
PAL9	ABRE	ACGTG	274	5	-	Arabidopsis thaliana	cis-acting element involved in the abscisic acid responsiveness
PAL9	ABRE	ACGTG	827	5	-	Arabidopsis thaliana	cis-acting element involved in the abscisic acid responsiveness
PAL10	A-box	CCGTCC	1546	6	+	Petroselinum crispum	cis-acting regulatory element
PAL16	A-box	CCGTCC	1401	6	-	Petroselinum crispum	cis-acting regulatory element
PAL19	A-box	CCGTCC	1012	6	-	Petroselinum crispum	cis-acting regulatory element
PAL19	A-box	CCGTCC	1026	6	+	Petroselinum crispum	cis-acting regulatory element
PAL22	A-box	CCGTCC	227	6	-	Petroselinum crispum	cis-acting regulatory element
PAL23	A-box	CCGTCC	85	6	+	Petroselinum crispum	cis-acting regulatory element
PAL23	A-box	CCGTCC	620	6	-	Petroselinum crispum	cis-acting regulatory element
PAL24	A-box	CCGTCC	897	6	+	Petroselinum crispum	cis-acting regulatory element
PAL31	A-box	CCGTCC	1731	6	+	Petroselinum crispum	cis-acting regulatory element
PAL34	A-box	CCGTCC	1023	6	+	Petroselinum crispum	cis-acting regulatory element
PAL35	A-box	CCGTCC	1358	6	+	Petroselinum crispum	cis-acting regulatory element
PAL35	A-box	CCGTCC	1559	6	+	Petroselinum crispum	cis-acting regulatory element
PAL36	A-box	CCGTCC	863	6	+	Petroselinum crispum	cis-acting regulatory element
PAL36	A-box	CCGTCC	1879	6	-	Petroselinum crispum	cis-acting regulatory element
PAL5	A-box	CCGTCC	152	6	+	Petroselinum crispum	cis-acting regulatory element
PAL9	A-box	CCGTCC	135	6	-	Petroselinum crispum	cis-acting regulatory element
PAL14	Box II -like sequence	TCCGTGTACCA	1844	10	-	Oryza sativa	cis-acting regulatory element
PAL1	ARE	AAACCA	287	6	-	Zea mays	cis-acting regulatory element essential for the anaerobic induction
PAL1	ARE	AAACCA	465	6	+	Zea mays	cis-acting regulatory element essential for the anaerobic induction
PAL1	ARE	AAACCA	1692	6	+	Zea mays	cis-acting regulatory element essential for the anaerobic induction
PAL10	ARE	AAACCA	1767	6	+	Zea mays	cis-acting regulatory element essential for the anaerobic induction
PAL11	ARE	AAACCA	141	6	+	Zea mays	cis-acting regulatory element essential for the anaerobic induction
PAL11	ARE	AAACCA	485	6	-	Zea mays	cis-acting regulatory element essential for the anaerobic induction
PAL12	ARE	AAACCA	913	6	-	Zea mays	cis-acting regulatory element essential for the anaerobic induction
PAL12	ARE	AAACCA	1302	6	+	Zea mays	cis-acting regulatory element essential for the anaerobic induction
PAL12	ARE	AAACCA	1653	6	+	Zea mays	cis-acting regulatory element essential for the anaerobic induction
PAL12	ARE	AAACCA	1849	6	-	Zea mays	cis-acting regulatory element essential for the anaerobic induction
PAL13	ARE	AAACCA	326	6	+	Zea mays	cis-acting regulatory element essential for the anaerobic induction
PAL13	ARE	AAACCA	876	6	-	Zea mays	cis-acting regulatory element essential for the anaerobic induction
PAL13	ARE	AAACCA	1070	6	-	Zea mays	cis-acting regulatory element essential for the anaerobic induction
PAL14	ARE	AAACCA	564	6	-	Zea mays	cis-acting regulatory element essential for the anaerobic induction
PAL15	ARE	AAACCA	1884	6	-	Zea mays	cis-acting regulatory element essential for the anaerobic induction
PAL15	ARE	AAACCA	1920	6	-	Zea mays	cis-acting regulatory element essential for the anaerobic induction
PAL16	ARE	AAACCA	1985	6	-	Zea mays	cis-acting regulatory element essential for the anaerobic induction
PAL17	ARE	AAACCA	139	6	+	Zea mays	cis-acting regulatory element essential for the anaerobic induction
PAL19	ARE	AAACCA	1278	6	+	Zea mays	cis-acting regulatory element essential for the anaerobic induction
PAL2	ARE	AAACCA	885	6	+	Zea mays	cis-acting regulatory element essential for the anaerobic induction
PAL2	ARE	AAACCA	1657	6	+	Zea mays	cis-acting regulatory element essential for the anaerobic induction
PAL20	ARE	AAACCA	1915	6	+	Zea mays	cis-acting regulatory element essential for the anaerobic induction
PAL21	ARE	AAACCA	1501	6	-	Zea mays	cis-acting regulatory element essential for the anaerobic induction
PAL22	ARE	AAACCA	939	6	+	Zea mays	cis-acting regulatory element essential for the anaerobic induction
PAL23	ARE	AAACCA	1413	6	-	Zea mays	cis-acting regulatory element essential for the anaerobic induction
PAL24	ARE	AAACCA	1267	6	-	Zea mays	cis-acting regulatory element essential for the anaerobic induction
PAL24	ARE	AAACCA	1301	6	-	Zea mays	cis-acting regulatory element essential for the anaerobic induction
PAL25	ARE	AAACCA	295	6	+	Zea mays	cis-acting regulatory element essential for the anaerobic induction
PAL25	ARE	AAACCA	1079	6	+	Zea mays	cis-acting regulatory element essential for the anaerobic induction
PAL26	ARE	AAACCA	200	6	+	Zea mays	cis-acting regulatory element essential for the anaerobic induction
PAL26	ARE	AAACCA	228	6	-	Zea mays	cis-acting regulatory element essential for the anaerobic induction
PAL26	ARE	AAACCA	362	6	+	Zea mays	cis-acting regulatory element essential for the anaerobic induction
PAL26	ARE	AAACCA	702	6	+	Zea mays	cis-acting regulatory element essential for the anaerobic induction
PAL26	ARE	AAACCA	730	6	-	Zea mays	cis-acting regulatory element essential for the anaerobic induction
PAL26	ARE	AAACCA	1204	6	+	Zea mays	cis-acting regulatory element essential for the anaerobic induction
PAL26	ARE	AAACCA	1232	6	-	Zea mays	cis-acting regulatory element essential for the anaerobic induction
PAL26	ARE	AAACCA	1366	6	+	Zea mays	cis-acting regulatory element essential for the anaerobic induction
PAL26	ARE	AAACCA	1705	6	+	Zea mays	cis-acting regulatory element essential for the anaerobic induction
PAL26	ARE	AAACCA	1733	6	-	Zea mays	cis-acting regulatory element essential for the anaerobic induction
PAL26	ARE	AAACCA	1867	6	+	Zea mays	cis-acting regulatory element essential for the anaerobic induction
PAL27	ARE	AAACCA	107	6	+	Zea mays	cis-acting regulatory element essential for the anaerobic induction
PAL27	ARE	AAACCA	448	6	+	Zea mays	cis-acting regulatory element essential for the anaerobic induction
PAL27	ARE	AAACCA	476	6	-	Zea mays	cis-acting regulatory element essential for the anaerobic induction
PAL27	ARE	AAACCA	610	6	+	Zea mays	cis-acting regulatory element essential for the anaerobic induction
PAL27	ARE	AAACCA	950	6	+	Zea mays	cis-acting regulatory element essential for the anaerobic induction
PAL27	ARE	AAACCA	1112	6	+	Zea mays	cis-acting regulatory element essential for the anaerobic induction
PAL27	ARE	AAACCA	1480	6	-	Zea mays	cis-acting regulatory element essential for the anaerobic induction
PAL27	ARE	AAACCA	1614	6	+	Zea mays	cis-acting regulatory element essential for the anaerobic induction
PAL27	ARE	AAACCA	1955	6	+	Zea mays	cis-acting regulatory element essential for the anaerobic induction
PAL27	ARE	AAACCA	1983	6	-	Zea mays	cis-acting regulatory element essential for the anaerobic induction
PAL28	ARE	AAACCA	1865	6	-	Zea mays	cis-acting regulatory element essential for the anaerobic induction
PAL29	ARE	AAACCA	1275	6	-	Zea mays	cis-acting regulatory element essential for the anaerobic induction
PAL3	ARE	AAACCA	677	6	+	Zea mays	cis-acting regulatory element essential for the anaerobic induction
PAL30	ARE	AAACCA	1165	6	-	Zea mays	cis-acting regulatory element essential for the anaerobic induction
PAL30	ARE	AAACCA	1659	6	+	Zea mays	cis-acting regulatory element essential for the anaerobic induction
PAL30	ARE	AAACCA	1704	6	-	Zea mays	cis-acting regulatory element essential for the anaerobic induction
PAL30	ARE	AAACCA	1716	6	+	Zea mays	cis-acting regulatory element essential for the anaerobic induction
PAL31	ARE	AAACCA	987	6	+	Zea mays	cis-acting regulatory element essential for the anaerobic induction
PAL32	ARE	AAACCA	404	6	-	Zea mays	cis-acting regulatory element essential for the anaerobic induction
PAL33	ARE	AAACCA	1238	6	-	Zea mays	cis-acting regulatory element essential for the anaerobic induction
PAL34	ARE	AAACCA	671	6	-	Zea mays	cis-acting regulatory element essential for the anaerobic induction
PAL34	ARE	AAACCA	870	6	+	Zea mays	cis-acting regulatory element essential for the anaerobic induction
PAL35	ARE	AAACCA	943	6	-	Zea mays	cis-acting regulatory element essential for the anaerobic induction
PAL36	ARE	AAACCA	215	6	+	Zea mays	cis-acting regulatory element essential for the anaerobic induction
PAL36	ARE	AAACCA	785	6	+	Zea mays	cis-acting regulatory element essential for the anaerobic induction
PAL36	ARE	AAACCA	1229	6	+	Zea mays	cis-acting regulatory element essential for the anaerobic induction
PAL4	ARE	AAACCA	830	6	-	Zea mays	cis-acting regulatory element essential for the anaerobic induction
PAL5	ARE	AAACCA	942	6	-	Zea mays	cis-acting regulatory element essential for the anaerobic induction
PAL7	ARE	AAACCA	120	6	-	Zea mays	cis-acting regulatory element essential for the anaerobic induction
PAL7	ARE	AAACCA	217	6	+	Zea mays	cis-acting regulatory element essential for the anaerobic induction
PAL7	ARE	AAACCA	569	6	-	Zea mays	cis-acting regulatory element essential for the anaerobic induction
PAL8	ARE	AAACCA	1440	6	+	Zea mays	cis-acting regulatory element essential for the anaerobic induction
PAL9	ARE	AAACCA	518	6	+	Zea mays	cis-acting regulatory element essential for the anaerobic induction
PAL14	AuxRR-core	GGTCCAT	830	7	-	Nicotiana tabacum	cis-acting regulatory element involved in auxin responsiveness
PAL15	AuxRR-core	GGTCCAT	1746	7	+	Nicotiana tabacum	cis-acting regulatory element involved in auxin responsiveness
PAL30	AuxRR-core	GGTCCAT	900	7	-	Nicotiana tabacum	cis-acting regulatory element involved in auxin responsiveness
PAL31	AuxRR-core	GGTCCAT	10	7	+	Nicotiana tabacum	cis-acting regulatory element involved in auxin responsiveness
PAL33	AuxRR-core	GGTCCAT	1456	7	+	Nicotiana tabacum	cis-acting regulatory element involved in auxin responsiveness
PAL4	AuxRR-core	GGTCCAT	68	7	+	Nicotiana tabacum	cis-acting regulatory element involved in auxin responsiveness
PAL9	AuxRR-core	GGTCCAT	983	7	-	Nicotiana tabacum	cis-acting regulatory element involved in auxin responsiveness
PAL15	circadian	CAAAGATATC	1173	9	-	Lycopersicon esculentum	cis-acting regulatory element involved in circadian control
PAL17	circadian	CAAAGATATC	616	9	-	Lycopersicon esculentum	cis-acting regulatory element involved in circadian control
PAL29	circadian	CAAAGATATC	269	9	+	Lycopersicon esculentum	cis-acting regulatory element involved in circadian control
PAL31	circadian	CAAAGATATC	208	9	-	Lycopersicon esculentum	cis-acting regulatory element involved in circadian control
PAL6	circadian	CAAAGATATC	163	9	-	Lycopersicon esculentum	cis-acting regulatory element involved in circadian control
PAL1	G-box	CACGTG	1673	6	-	Arabidopsis thaliana	cis-acting regulatory element involved in light responsiveness
PAL1	G-box	CACGTG	1709	6	-	Arabidopsis thaliana	cis-acting regulatory element involved in light responsiveness
PAL1	G-box	CACGTG	1904	6	-	Arabidopsis thaliana	cis-acting regulatory element involved in light responsiveness
PAL1	G-Box	CACGTG	1673	6	-	Pisum sativum	cis-acting regulatory element involved in light responsiveness
PAL1	G-Box	CACGTG	1709	6	-	Pisum sativum	cis-acting regulatory element involved in light responsiveness
PAL1	G-Box	CACGTG	1904	6	-	Pisum sativum	cis-acting regulatory element involved in light responsiveness
PAL10	G-box	CACGAC	1449	6	-	Zea mays	cis-acting regulatory element involved in light responsiveness
PAL10	G-box	TACGTG	1523	6	+	Arabidopsis thaliana	cis-acting regulatory element involved in light responsiveness
PAL10	G-Box	CACGTT	1606	6	+	Pisum sativum	cis-acting regulatory element involved in light responsiveness
PAL11	G-box	CACGTC	259	6	-	Zea mays	cis-acting regulatory element involved in light responsiveness
PAL12	G-box	CACGAC	178	6	+	Zea mays	cis-acting regulatory element involved in light responsiveness
PAL12	G-box	CACGTG	590	6	+	Arabidopsis thaliana	cis-acting regulatory element involved in light responsiveness
PAL12	G-box	TACGTG	685	6	-	Arabidopsis thaliana	cis-acting regulatory element involved in light responsiveness
PAL12	G-Box	CACGTG	590	6	+	Pisum sativum	cis-acting regulatory element involved in light responsiveness
PAL12	G-Box	TCCACATGGCA	783	10	-	Triticum aestivum	cis-acting regulatory element involved in light responsiveness
PAL14	G-box	CACGAC	709	6	+	Zea mays	cis-acting regulatory element involved in light responsiveness
PAL14	G-box	CACGTC	946	6	-	Zea mays	cis-acting regulatory element involved in light responsiveness
PAL14	G-box	TACGTG	1746	6	+	Arabidopsis thaliana	cis-acting regulatory element involved in light responsiveness
PAL14	G-box	CACGAC	1797	6	+	Zea mays	cis-acting regulatory element involved in light responsiveness
PAL14	G-box	CACGAC	1807	6	+	Zea mays	cis-acting regulatory element involved in light responsiveness
PAL14	G-Box	CACGTT	126	6	-	Pisum sativum	cis-acting regulatory element involved in light responsiveness
PAL15	G-Box	CACGTT	1407	6	-	Pisum sativum	cis-acting regulatory element involved in light responsiveness
PAL15	G-Box	CACGTT	1425	6	-	Pisum sativum	cis-acting regulatory element involved in light responsiveness
PAL15	G-box	TAACACGTAG	384	10	-	Brassica oleracea	cis-acting regulatory element involved in light responsiveness
PAL15	G-box	TACGTG	385	6	+	Arabidopsis thaliana	cis-acting regulatory element involved in light responsiveness
PAL15	G-box	TACGTG	596	6	-	Arabidopsis thaliana	cis-acting regulatory element involved in light responsiveness
PAL16	G-box	TAACACGTAG	1623	9	-	Brassica oleracea	cis-acting regulatory element involved in light responsiveness
PAL16	G-box	TACGTG	1835	6	-	Arabidopsis thaliana	cis-acting regulatory element involved in light responsiveness
PAL17	G-Box	CACGTT	1416	6	-	Pisum sativum	cis-acting regulatory element involved in light responsiveness
PAL17	G-Box	CACGTT	1423	6	-	Pisum sativum	cis-acting regulatory element involved in light responsiveness
PAL17	G-Box	CACGTT	1962	6	+	Pisum sativum	cis-acting regulatory element involved in light responsiveness
PAL17	G-box	CACGTC	244	6	-	Zea mays	cis-acting regulatory element involved in light responsiveness
PAL17	G-box	CACGTC	572	6	-	Zea mays	cis-acting regulatory element involved in light responsiveness
PAL17	G-box	CACGTC	605	6	+	Zea mays	cis-acting regulatory element involved in light responsiveness
PAL18	G-box	CACGTC	1732	6	-	Zea mays	cis-acting regulatory element involved in light responsiveness
PAL18	G-box	CACGAC	1745	6	+	Zea mays	cis-acting regulatory element involved in light responsiveness
PAL19	G-box	CACGTC	568	6	-	Zea mays	cis-acting regulatory element involved in light responsiveness
PAL2	G-Box	CACGTG	866	6	+	Pisum sativum	cis-acting regulatory element involved in light responsiveness
PAL2	G-Box	CACGTG	902	6	+	Pisum sativum	cis-acting regulatory element involved in light responsiveness
PAL2	G-Box	CACGTG	1097	6	-	Pisum sativum	cis-acting regulatory element involved in light responsiveness
PAL2	G-box	CACGTG	866	6	+	Arabidopsis thaliana	cis-acting regulatory element involved in light responsiveness
PAL2	G-box	CACGTG	902	6	+	Arabidopsis thaliana	cis-acting regulatory element involved in light responsiveness
PAL2	G-box	CACGTG	1097	6	-	Arabidopsis thaliana	cis-acting regulatory element involved in light responsiveness
PAL2	G-box	CACGAC	1385	6	+	Zea mays	cis-acting regulatory element involved in light responsiveness
PAL2	G-box	CCACGTAA	1607	8	-	Brassica napus	cis-acting regulatory element involved in light responsiveness
PAL2	G-box	TACGTG	1608	6	+	Arabidopsis thaliana	cis-acting regulatory element involved in light responsiveness
PAL2	G-box	CACGTC	1778	6	+	Zea mays	cis-acting regulatory element involved in light responsiveness
PAL20	G-Box	CACGTG	1896	6	-	Pisum sativum	cis-acting regulatory element involved in light responsiveness
PAL20	G-Box	CACGTG	1932	6	-	Pisum sativum	cis-acting regulatory element involved in light responsiveness
PAL20	G-box	CACGTG	1896	6	-	Arabidopsis thaliana	cis-acting regulatory element involved in light responsiveness
PAL20	G-box	CACGTG	1932	6	-	Arabidopsis thaliana	cis-acting regulatory element involved in light responsiveness
PAL21	G-box	CACGTC	248	6	-	Zea mays	cis-acting regulatory element involved in light responsiveness
PAL21	G-box	CACGAC	929	6	-	Zea mays	cis-acting regulatory element involved in light responsiveness
PAL21	G-box	CACGAC	1076	6	-	Zea mays	cis-acting regulatory element involved in light responsiveness
PAL21	G-box	CACGTC	1380	6	-	Zea mays	cis-acting regulatory element involved in light responsiveness
PAL21	G-box	CCACGTAA	1549	8	+	Brassica napus	cis-acting regulatory element involved in light responsiveness
PAL21	G-box	TACGTG	1550	6	-	Arabidopsis thaliana	cis-acting regulatory element involved in light responsiveness
PAL21	G-box	CACGAC	1773	6	-	Zea mays	cis-acting regulatory element involved in light responsiveness
PAL21	G-Box	CACGTT	995	6	-	Pisum sativum	cis-acting regulatory element involved in light responsiveness
PAL22	G-box	CACGTC	1247	6	-	Zea mays	cis-acting regulatory element involved in light responsiveness
PAL22	G-Box	CACGTT	1390	6	+	Pisum sativum	cis-acting regulatory element involved in light responsiveness
PAL23	G-Box	CACGTG	113	6	+	Pisum sativum	cis-acting regulatory element involved in light responsiveness
PAL23	G-Box	CACGTT	327	6	-	Pisum sativum	cis-acting regulatory element involved in light responsiveness
PAL23	G-Box	CACGTT	1327	6	-	Pisum sativum	cis-acting regulatory element involved in light responsiveness
PAL23	G-Box	CACGTT	1590	6	-	Pisum sativum	cis-acting regulatory element involved in light responsiveness
PAL23	G-box	CACGTG	113	6	+	Arabidopsis thaliana	cis-acting regulatory element involved in light responsiveness
PAL23	G-box	TACGTG	145	6	+	Arabidopsis thaliana	cis-acting regulatory element involved in light responsiveness
PAL23	G-box	TACGTG	168	6	-	Arabidopsis thaliana	cis-acting regulatory element involved in light responsiveness
PAL23	G-box	TACGTG	1619	6	+	Arabidopsis thaliana	cis-acting regulatory element involved in light responsiveness
PAL24	G-box	CACGTC	496	6	-	Zea mays	cis-acting regulatory element involved in light responsiveness
PAL25	G-Box	CACGTG	725	6	+	Pisum sativum	cis-acting regulatory element involved in light responsiveness
PAL25	G-Box	CACGTG	1908	6	-	Pisum sativum	cis-acting regulatory element involved in light responsiveness
PAL25	G-box	TACGTG	36	6	+	Arabidopsis thaliana	cis-acting regulatory element involved in light responsiveness
PAL25	G-box	CACGTC	113	6	+	Zea mays	cis-acting regulatory element involved in light responsiveness
PAL25	G-box	CACGAC	431	6	+	Zea mays	cis-acting regulatory element involved in light responsiveness
PAL25	G-box	GCCACGTGGA	723	10	+	Arabidopsis thaliana	cis-acting regulatory element involved in light responsiveness
PAL25	G-box	CACGTG	725	6	+	Arabidopsis thaliana	cis-acting regulatory element involved in light responsiveness
PAL25	G-box	CACGAC	806	6	+	Zea mays	cis-acting regulatory element involved in light responsiveness
PAL25	G-box	TACGTG	1455	6	+	Arabidopsis thaliana	cis-acting regulatory element involved in light responsiveness
PAL25	G-box	CACGTG	1908	6	-	Arabidopsis thaliana	cis-acting regulatory element involved in light responsiveness
PAL26	G-Box	CACGTT	186	6	+	Pisum sativum	cis-acting regulatory element involved in light responsiveness
PAL26	G-Box	CACGTT	1190	6	+	Pisum sativum	cis-acting regulatory element involved in light responsiveness
PAL26	G-Box	CACGTT	1691	6	+	Pisum sativum	cis-acting regulatory element involved in light responsiveness
PAL26	G-Box	CACGTT	1792	6	+	Pisum sativum	cis-acting regulatory element involved in light responsiveness
PAL26	G-box	CACGAC	784	6	+	Zea mays	cis-acting regulatory element involved in light responsiveness
PAL27	G-Box	CACGTT	434	6	+	Pisum sativum	cis-acting regulatory element involved in light responsiveness
PAL27	G-Box	CACGTT	1438	6	+	Pisum sativum	cis-acting regulatory element involved in light responsiveness
PAL27	G-Box	CACGTT	1941	6	+	Pisum sativum	cis-acting regulatory element involved in light responsiveness
PAL28	G-box	TACGTG	1365	6	+	Arabidopsis thaliana	cis-acting regulatory element involved in light responsiveness
PAL29	G-box	TACGTG	712	6	-	Arabidopsis thaliana	cis-acting regulatory element involved in light responsiveness
PAL29	G-box	TACGTG	1160	6	+	Arabidopsis thaliana	cis-acting regulatory element involved in light responsiveness
PAL29	G-box	CACGTC	1285	6	-	Zea mays	cis-acting regulatory element involved in light responsiveness
PAL29	G-box	CACGTC	1453	6	-	Zea mays	cis-acting regulatory element involved in light responsiveness
PAL29	G-box	CACGAC	1496	6	-	Zea mays	cis-acting regulatory element involved in light responsiveness
PAL29	G-box	TACGTG	1542	6	-	Arabidopsis thaliana	cis-acting regulatory element involved in light responsiveness
PAL29	G-Box	CACGTT	644	6	+	Pisum sativum	cis-acting regulatory element involved in light responsiveness
PAL3	G-Box	CACGTT	546	6	-	Pisum sativum	cis-acting regulatory element involved in light responsiveness
PAL3	G-Box	CACGTT	1709	6	-	Pisum sativum	cis-acting regulatory element involved in light responsiveness
PAL3	G-Box	CACGTT	1984	6	-	Pisum sativum	cis-acting regulatory element involved in light responsiveness
PAL30	G-box	CACGTC	203	6	-	Zea mays	cis-acting regulatory element involved in light responsiveness
PAL30	G-box	CACGAC	1720	6	+	Zea mays	cis-acting regulatory element involved in light responsiveness
PAL31	G-Box	CACGTT	1085	6	+	Pisum sativum	cis-acting regulatory element involved in light responsiveness
PAL31	G-box	TACGTG	343	6	-	Arabidopsis thaliana	cis-acting regulatory element involved in light responsiveness
PAL31	G-box	CACGTC	543	6	-	Zea mays	cis-acting regulatory element involved in light responsiveness
PAL31	G-box	CACGTC	1056	6	+	Zea mays	cis-acting regulatory element involved in light responsiveness
PAL31	G-box	CACGAC	1584	6	+	Zea mays	cis-acting regulatory element involved in light responsiveness
PAL32	G-box	CACGTC	197	6	+	Zea mays	cis-acting regulatory element involved in light responsiveness
PAL32	G-box	CACGTC	266	6	+	Zea mays	cis-acting regulatory element involved in light responsiveness
PAL32	G-box	TAACACGTAG	714	9	-	Brassica oleracea	cis-acting regulatory element involved in light responsiveness
PAL32	G-box	TACGTG	715	6	+	Arabidopsis thaliana	cis-acting regulatory element involved in light responsiveness
PAL32	G-box	CACGTC	1402	6	+	Zea mays	cis-acting regulatory element involved in light responsiveness
PAL32	G-box	TACGTG	1985	6	-	Arabidopsis thaliana	cis-acting regulatory element involved in light responsiveness
PAL32	G-Box	CACGTT	1501	6	-	Pisum sativum	cis-acting regulatory element involved in light responsiveness
PAL32	G-Box	CACGTT	1627	6	+	Pisum sativum	cis-acting regulatory element involved in light responsiveness
PAL33	G-box	CACGTG	1858	6	-	Arabidopsis thaliana	cis-acting regulatory element involved in light responsiveness
PAL33	G-Box	CACGTT	186	6	+	Pisum sativum	cis-acting regulatory element involved in light responsiveness
PAL33	G-Box	CACGTG	1858	6	-	Pisum sativum	cis-acting regulatory element involved in light responsiveness
PAL34	G-box	TACGTG	112	6	+	Arabidopsis thaliana	cis-acting regulatory element involved in light responsiveness
PAL34	G-box	TACGTG	424	6	+	Arabidopsis thaliana	cis-acting regulatory element involved in light responsiveness
PAL34	G-box	CACGTC	1314	6	+	Zea mays	cis-acting regulatory element involved in light responsiveness
PAL34	G-box	CACGTC	1342	6	+	Zea mays	cis-acting regulatory element involved in light responsiveness
PAL35	G-Box	CACGTG	353	6	+	Pisum sativum	cis-acting regulatory element involved in light responsiveness
PAL35	G-Box	CACGTG	477	6	+	Pisum sativum	cis-acting regulatory element involved in light responsiveness
PAL35	G-box	CACGAC	326	6	-	Zea mays	cis-acting regulatory element involved in light responsiveness
PAL35	G-box	CACGTG	353	6	+	Arabidopsis thaliana	cis-acting regulatory element involved in light responsiveness
PAL35	G-box	GCCACGTGGA	475	9	+	Arabidopsis thaliana	cis-acting regulatory element involved in light responsiveness
PAL35	G-box	CACGTG	477	6	+	Arabidopsis thaliana	cis-acting regulatory element involved in light responsiveness
PAL35	G-box	TACGTG	1033	6	-	Arabidopsis thaliana	cis-acting regulatory element involved in light responsiveness
PAL35	G-box	CACGTC	1492	6	-	Zea mays	cis-acting regulatory element involved in light responsiveness
PAL36	G-box	CACGAC	380	6	+	Zea mays	cis-acting regulatory element involved in light responsiveness
PAL36	G-box	CACGTC	1705	6	+	Zea mays	cis-acting regulatory element involved in light responsiveness
PAL37	G-box	TACGTG	949	6	-	Arabidopsis thaliana	cis-acting regulatory element involved in light responsiveness
PAL37	G-box	CACGTC	1556	6	+	Zea mays	cis-acting regulatory element involved in light responsiveness
PAL37	G-box	CACGAC	1774	6	+	Zea mays	cis-acting regulatory element involved in light responsiveness
PAL37	G-box	TACGTG	1803	6	-	Arabidopsis thaliana	cis-acting regulatory element involved in light responsiveness
PAL37	G-Box	CACGTT	1652	6	+	Pisum sativum	cis-acting regulatory element involved in light responsiveness
PAL4	G-Box	CACGTG	1563	6	-	Pisum sativum	cis-acting regulatory element involved in light responsiveness
PAL4	G-Box	CACGTG	1769	6	-	Pisum sativum	cis-acting regulatory element involved in light responsiveness
PAL4	G-box	TAACACGTAG	550	9	+	Brassica oleracea	cis-acting regulatory element involved in light responsiveness
PAL4	G-box	CACGTC	1128	6	-	Zea mays	cis-acting regulatory element involved in light responsiveness
PAL4	G-box	TAACACGTAG	1239	9	+	Brassica oleracea	cis-acting regulatory element involved in light responsiveness
PAL4	G-box	TACGTG	1242	6	-	Arabidopsis thaliana	cis-acting regulatory element involved in light responsiveness
PAL4	G-box	CACGTG	1563	6	-	Arabidopsis thaliana	cis-acting regulatory element involved in light responsiveness
PAL4	G-box	CACGTG	1769	6	-	Arabidopsis thaliana	cis-acting regulatory element involved in light responsiveness
PAL5	G-Box	TCCACATGGCA	1666	10	-	Triticum aestivum	cis-acting regulatory element involved in light responsiveness
PAL5	G-box	TACGTG	491	6	-	Arabidopsis thaliana	cis-acting regulatory element involved in light responsiveness
PAL5	G-box	GCCACGTGGA	1667	9	+	Arabidopsis thaliana	cis-acting regulatory element involved in light responsiveness
PAL7	G-box	CACGTC	202	6	-	Zea mays	cis-acting regulatory element involved in light responsiveness
PAL7	G-box	CACGTC	319	6	-	Zea mays	cis-acting regulatory element involved in light responsiveness
PAL7	G-box	CACGAC	673	6	-	Zea mays	cis-acting regulatory element involved in light responsiveness
PAL8	G-box	CACGAC	105	6	-	Zea mays	cis-acting regulatory element involved in light responsiveness
PAL8	G-box	TACGTG	1004	6	+	Arabidopsis thaliana	cis-acting regulatory element involved in light responsiveness
PAL8	G-Box	CACGTT	1456	6	+	Pisum sativum	cis-acting regulatory element involved in light responsiveness
PAL9	G-Box	CACGTT	827	6	+	Pisum sativum	cis-acting regulatory element involved in light responsiveness
PAL9	G-box	TACGTG	274	6	-	Arabidopsis thaliana	cis-acting regulatory element involved in light responsiveness
PAL25	RY-element	CATGCATG	51	8	+	Helianthus annuus	cis-acting regulatory element involved in seed-specific regulation
PAL34	RY-element	CATGCATG	665	8	+	Helianthus annuus	cis-acting regulatory element involved in seed-specific regulation
PAL34	RY-element	CATGCATG	1942	8	-	Helianthus annuus	cis-acting regulatory element involved in seed-specific regulation
PAL5	RY-element	CATGCATG	1267	8	-	Helianthus annuus	cis-acting regulatory element involved in seed-specific regulation
PAL9	RY-element	CATGCATG	939	8	+	Helianthus annuus	cis-acting regulatory element involved in seed-specific regulation
PAL1	CGTCA-motif	CGTCA	565	5	+	Hordeum vulgare	cis-acting regulatory element involved in the MeJA-responsiveness
PAL1	CGTCA-motif	CGTCA	1263	5	-	Hordeum vulgare	cis-acting regulatory element involved in the MeJA-responsiveness
PAL1	CGTCA-motif	CGTCA	1390	5	+	Hordeum vulgare	cis-acting regulatory element involved in the MeJA-responsiveness
PAL1	CGTCA-motif	CGTCA	1827	5	+	Hordeum vulgare	cis-acting regulatory element involved in the MeJA-responsiveness
PAL10	CGTCA-motif	CGTCA	113	5	+	Hordeum vulgare	cis-acting regulatory element involved in the MeJA-responsiveness
PAL10	CGTCA-motif	CGTCA	213	5	-	Hordeum vulgare	cis-acting regulatory element involved in the MeJA-responsiveness
PAL10	CGTCA-motif	CGTCA	578	5	-	Hordeum vulgare	cis-acting regulatory element involved in the MeJA-responsiveness
PAL10	CGTCA-motif	CGTCA	651	5	+	Hordeum vulgare	cis-acting regulatory element involved in the MeJA-responsiveness
PAL10	CGTCA-motif	CGTCA	1599	5	+	Hordeum vulgare	cis-acting regulatory element involved in the MeJA-responsiveness
PAL11	CGTCA-motif	CGTCA	258	5	-	Hordeum vulgare	cis-acting regulatory element involved in the MeJA-responsiveness
PAL11	CGTCA-motif	CGTCA	693	5	+	Hordeum vulgare	cis-acting regulatory element involved in the MeJA-responsiveness
PAL11	CGTCA-motif	CGTCA	793	5	-	Hordeum vulgare	cis-acting regulatory element involved in the MeJA-responsiveness
PAL11	CGTCA-motif	CGTCA	1158	5	-	Hordeum vulgare	cis-acting regulatory element involved in the MeJA-responsiveness
PAL11	CGTCA-motif	CGTCA	1231	5	+	Hordeum vulgare	cis-acting regulatory element involved in the MeJA-responsiveness
PAL12	CGTCA-motif	CGTCA	206	5	-	Hordeum vulgare	cis-acting regulatory element involved in the MeJA-responsiveness
PAL14	CGTCA-motif	CGTCA	1242	5	+	Hordeum vulgare	cis-acting regulatory element involved in the MeJA-responsiveness
PAL14	CGTCA-motif	CGTCA	1392	5	-	Hordeum vulgare	cis-acting regulatory element involved in the MeJA-responsiveness
PAL14	CGTCA-motif	CGTCA	1866	5	+	Hordeum vulgare	cis-acting regulatory element involved in the MeJA-responsiveness
PAL15	CGTCA-motif	CGTCA	85	5	+	Hordeum vulgare	cis-acting regulatory element involved in the MeJA-responsiveness
PAL15	CGTCA-motif	CGTCA	1452	5	+	Hordeum vulgare	cis-acting regulatory element involved in the MeJA-responsiveness
PAL16	CGTCA-motif	CGTCA	871	5	+	Hordeum vulgare	cis-acting regulatory element involved in the MeJA-responsiveness
PAL16	CGTCA-motif	CGTCA	950	5	-	Hordeum vulgare	cis-acting regulatory element involved in the MeJA-responsiveness
PAL16	CGTCA-motif	CGTCA	1323	5	+	Hordeum vulgare	cis-acting regulatory element involved in the MeJA-responsiveness
PAL16	CGTCA-motif	CGTCA	1407	5	-	Hordeum vulgare	cis-acting regulatory element involved in the MeJA-responsiveness
PAL17	CGTCA-motif	CGTCA	288	5	-	Hordeum vulgare	cis-acting regulatory element involved in the MeJA-responsiveness
PAL17	CGTCA-motif	CGTCA	400	5	+	Hordeum vulgare	cis-acting regulatory element involved in the MeJA-responsiveness
PAL17	CGTCA-motif	CGTCA	571	5	-	Hordeum vulgare	cis-acting regulatory element involved in the MeJA-responsiveness
PAL17	CGTCA-motif	CGTCA	607	5	+	Hordeum vulgare	cis-acting regulatory element involved in the MeJA-responsiveness
PAL17	CGTCA-motif	CGTCA	910	5	+	Hordeum vulgare	cis-acting regulatory element involved in the MeJA-responsiveness
PAL17	CGTCA-motif	CGTCA	1840	5	+	Hordeum vulgare	cis-acting regulatory element involved in the MeJA-responsiveness
PAL18	CGTCA-motif	CGTCA	1096	5	-	Hordeum vulgare	cis-acting regulatory element involved in the MeJA-responsiveness
PAL18	CGTCA-motif	CGTCA	1099	5	+	Hordeum vulgare	cis-acting regulatory element involved in the MeJA-responsiveness
PAL18	CGTCA-motif	CGTCA	1133	5	+	Hordeum vulgare	cis-acting regulatory element involved in the MeJA-responsiveness
PAL18	CGTCA-motif	CGTCA	1481	5	+	Hordeum vulgare	cis-acting regulatory element involved in the MeJA-responsiveness
PAL18	CGTCA-motif	CGTCA	1731	5	-	Hordeum vulgare	cis-acting regulatory element involved in the MeJA-responsiveness
PAL18	CGTCA-motif	CGTCA	1881	5	+	Hordeum vulgare	cis-acting regulatory element involved in the MeJA-responsiveness
PAL19	CGTCA-motif	CGTCA	802	5	-	Hordeum vulgare	cis-acting regulatory element involved in the MeJA-responsiveness
PAL19	CGTCA-motif	CGTCA	1003	5	-	Hordeum vulgare	cis-acting regulatory element involved in the MeJA-responsiveness
PAL19	CGTCA-motif	CGTCA	1094	5	+	Hordeum vulgare	cis-acting regulatory element involved in the MeJA-responsiveness
PAL19	CGTCA-motif	CGTCA	1184	5	-	Hordeum vulgare	cis-acting regulatory element involved in the MeJA-responsiveness
PAL19	CGTCA-motif	CGTCA	1417	5	-	Hordeum vulgare	cis-acting regulatory element involved in the MeJA-responsiveness
PAL2	CGTCA-motif	CGTCA	456	5	-	Hordeum vulgare	cis-acting regulatory element involved in the MeJA-responsiveness
PAL2	CGTCA-motif	CGTCA	583	5	+	Hordeum vulgare	cis-acting regulatory element involved in the MeJA-responsiveness
PAL2	CGTCA-motif	CGTCA	1020	5	+	Hordeum vulgare	cis-acting regulatory element involved in the MeJA-responsiveness
PAL2	CGTCA-motif	CGTCA	1192	5	+	Hordeum vulgare	cis-acting regulatory element involved in the MeJA-responsiveness
PAL2	CGTCA-motif	CGTCA	1305	5	+	Hordeum vulgare	cis-acting regulatory element involved in the MeJA-responsiveness
PAL2	CGTCA-motif	CGTCA	1320	5	+	Hordeum vulgare	cis-acting regulatory element involved in the MeJA-responsiveness
PAL20	CGTCA-motif	CGTCA	345	5	+	Hordeum vulgare	cis-acting regulatory element involved in the MeJA-responsiveness
PAL20	CGTCA-motif	CGTCA	617	5	-	Hordeum vulgare	cis-acting regulatory element involved in the MeJA-responsiveness
PAL21	CGTCA-motif	CGTCA	386	5	-	Hordeum vulgare	cis-acting regulatory element involved in the MeJA-responsiveness
PAL21	CGTCA-motif	CGTCA	917	5	+	Hordeum vulgare	cis-acting regulatory element involved in the MeJA-responsiveness
PAL21	CGTCA-motif	CGTCA	982	5	+	Hordeum vulgare	cis-acting regulatory element involved in the MeJA-responsiveness
PAL21	CGTCA-motif	CGTCA	1839	5	-	Hordeum vulgare	cis-acting regulatory element involved in the MeJA-responsiveness
PAL21	CGTCA-motif	CGTCA	1854	5	-	Hordeum vulgare	cis-acting regulatory element involved in the MeJA-responsiveness
PAL21	CGTCA-motif	CGTCA	1968	5	-	Hordeum vulgare	cis-acting regulatory element involved in the MeJA-responsiveness
PAL22	CGTCA-motif	CGTCA	158	5	+	Hordeum vulgare	cis-acting regulatory element involved in the MeJA-responsiveness
PAL23	CGTCA-motif	CGTCA	165	5	+	Hordeum vulgare	cis-acting regulatory element involved in the MeJA-responsiveness
PAL24	CGTCA-motif	CGTCA	68	5	+	Hordeum vulgare	cis-acting regulatory element involved in the MeJA-responsiveness
PAL24	CGTCA-motif	CGTCA	681	5	-	Hordeum vulgare	cis-acting regulatory element involved in the MeJA-responsiveness
PAL24	CGTCA-motif	CGTCA	923	5	-	Hordeum vulgare	cis-acting regulatory element involved in the MeJA-responsiveness
PAL24	CGTCA-motif	CGTCA	949	5	-	Hordeum vulgare	cis-acting regulatory element involved in the MeJA-responsiveness
PAL24	CGTCA-motif	CGTCA	1746	5	-	Hordeum vulgare	cis-acting regulatory element involved in the MeJA-responsiveness
PAL25	CGTCA-motif	CGTCA	115	5	+	Hordeum vulgare	cis-acting regulatory element involved in the MeJA-responsiveness
PAL25	CGTCA-motif	CGTCA	1213	5	+	Hordeum vulgare	cis-acting regulatory element involved in the MeJA-responsiveness
PAL25	CGTCA-motif	CGTCA	1251	5	+	Hordeum vulgare	cis-acting regulatory element involved in the MeJA-responsiveness
PAL25	CGTCA-motif	CGTCA	1391	5	+	Hordeum vulgare	cis-acting regulatory element involved in the MeJA-responsiveness
PAL26	CGTCA-motif	CGTCA	894	5	-	Hordeum vulgare	cis-acting regulatory element involved in the MeJA-responsiveness
PAL26	CGTCA-motif	CGTCA	1396	5	-	Hordeum vulgare	cis-acting regulatory element involved in the MeJA-responsiveness
PAL26	CGTCA-motif	CGTCA	1897	5	-	Hordeum vulgare	cis-acting regulatory element involved in the MeJA-responsiveness
PAL27	CGTCA-motif	CGTCA	137	5	-	Hordeum vulgare	cis-acting regulatory element involved in the MeJA-responsiveness
PAL27	CGTCA-motif	CGTCA	454	5	-	Hordeum vulgare	cis-acting regulatory element involved in the MeJA-responsiveness
PAL27	CGTCA-motif	CGTCA	640	5	-	Hordeum vulgare	cis-acting regulatory element involved in the MeJA-responsiveness
PAL27	CGTCA-motif	CGTCA	1142	5	-	Hordeum vulgare	cis-acting regulatory element involved in the MeJA-responsiveness
PAL27	CGTCA-motif	CGTCA	1644	5	-	Hordeum vulgare	cis-acting regulatory element involved in the MeJA-responsiveness
PAL27	CGTCA-motif	CGTCA	1961	5	-	Hordeum vulgare	cis-acting regulatory element involved in the MeJA-responsiveness
PAL28	CGTCA-motif	CGTCA	739	5	+	Hordeum vulgare	cis-acting regulatory element involved in the MeJA-responsiveness
PAL28	CGTCA-motif	CGTCA	1698	5	+	Hordeum vulgare	cis-acting regulatory element involved in the MeJA-responsiveness
PAL29	CGTCA-motif	CGTCA	121	5	-	Hordeum vulgare	cis-acting regulatory element involved in the MeJA-responsiveness
PAL29	CGTCA-motif	CGTCA	1284	5	-	Hordeum vulgare	cis-acting regulatory element involved in the MeJA-responsiveness
PAL29	CGTCA-motif	CGTCA	1503	5	-	Hordeum vulgare	cis-acting regulatory element involved in the MeJA-responsiveness
PAL29	CGTCA-motif	CGTCA	1598	5	-	Hordeum vulgare	cis-acting regulatory element involved in the MeJA-responsiveness
PAL29	CGTCA-motif	CGTCA	1977	5	-	Hordeum vulgare	cis-acting regulatory element involved in the MeJA-responsiveness
PAL30	CGTCA-motif	CGTCA	71	5	-	Hordeum vulgare	cis-acting regulatory element involved in the MeJA-responsiveness
PAL30	CGTCA-motif	CGTCA	202	5	-	Hordeum vulgare	cis-acting regulatory element involved in the MeJA-responsiveness
PAL30	CGTCA-motif	CGTCA	887	5	+	Hordeum vulgare	cis-acting regulatory element involved in the MeJA-responsiveness
PAL30	CGTCA-motif	CGTCA	1842	5	-	Hordeum vulgare	cis-acting regulatory element involved in the MeJA-responsiveness
PAL31	CGTCA-motif	CGTCA	1058	5	+	Hordeum vulgare	cis-acting regulatory element involved in the MeJA-responsiveness
PAL32	CGTCA-motif	CGTCA	214	5	+	Hordeum vulgare	cis-acting regulatory element involved in the MeJA-responsiveness
PAL32	CGTCA-motif	CGTCA	1346	5	-	Hordeum vulgare	cis-acting regulatory element involved in the MeJA-responsiveness
PAL33	CGTCA-motif	CGTCA	390	5	-	Hordeum vulgare	cis-acting regulatory element involved in the MeJA-responsiveness
PAL33	CGTCA-motif	CGTCA	1957	5	+	Hordeum vulgare	cis-acting regulatory element involved in the MeJA-responsiveness
PAL34	CGTCA-motif	CGTCA	629	5	-	Hordeum vulgare	cis-acting regulatory element involved in the MeJA-responsiveness
PAL34	CGTCA-motif	CGTCA	1860	5	+	Hordeum vulgare	cis-acting regulatory element involved in the MeJA-responsiveness
PAL35	CGTCA-motif	CGTCA	833	5	-	Hordeum vulgare	cis-acting regulatory element involved in the MeJA-responsiveness
PAL35	CGTCA-motif	CGTCA	982	5	+	Hordeum vulgare	cis-acting regulatory element involved in the MeJA-responsiveness
PAL37	CGTCA-motif	CGTCA	629	5	-	Hordeum vulgare	cis-acting regulatory element involved in the MeJA-responsiveness
PAL37	CGTCA-motif	CGTCA	936	5	+	Hordeum vulgare	cis-acting regulatory element involved in the MeJA-responsiveness
PAL37	CGTCA-motif	CGTCA	1315	5	+	Hordeum vulgare	cis-acting regulatory element involved in the MeJA-responsiveness
PAL37	CGTCA-motif	CGTCA	1708	5	+	Hordeum vulgare	cis-acting regulatory element involved in the MeJA-responsiveness
PAL37	CGTCA-motif	CGTCA	1747	5	-	Hordeum vulgare	cis-acting regulatory element involved in the MeJA-responsiveness
PAL37	CGTCA-motif	CGTCA	1750	5	+	Hordeum vulgare	cis-acting regulatory element involved in the MeJA-responsiveness
PAL4	CGTCA-motif	CGTCA	494	5	+	Hordeum vulgare	cis-acting regulatory element involved in the MeJA-responsiveness
PAL4	CGTCA-motif	CGTCA	1127	5	-	Hordeum vulgare	cis-acting regulatory element involved in the MeJA-responsiveness
PAL4	CGTCA-motif	CGTCA	1682	5	+	Hordeum vulgare	cis-acting regulatory element involved in the MeJA-responsiveness
PAL5	CGTCA-motif	CGTCA	143	5	-	Hordeum vulgare	cis-acting regulatory element involved in the MeJA-responsiveness
PAL5	CGTCA-motif	CGTCA	856	5	-	Hordeum vulgare	cis-acting regulatory element involved in the MeJA-responsiveness
PAL5	CGTCA-motif	CGTCA	1281	5	-	Hordeum vulgare	cis-acting regulatory element involved in the MeJA-responsiveness
PAL5	CGTCA-motif	CGTCA	1414	5	-	Hordeum vulgare	cis-acting regulatory element involved in the MeJA-responsiveness
PAL5	CGTCA-motif	CGTCA	1993	5	+	Hordeum vulgare	cis-acting regulatory element involved in the MeJA-responsiveness
PAL7	CGTCA-motif	CGTCA	559	5	-	Hordeum vulgare	cis-acting regulatory element involved in the MeJA-responsiveness
PAL7	CGTCA-motif	CGTCA	711	5	+	Hordeum vulgare	cis-acting regulatory element involved in the MeJA-responsiveness
PAL8	CGTCA-motif	CGTCA	68	5	-	Hordeum vulgare	cis-acting regulatory element involved in the MeJA-responsiveness
PAL9	CGTCA-motif	CGTCA	203	5	-	Hordeum vulgare	cis-acting regulatory element involved in the MeJA-responsiveness
PAL9	CGTCA-motif	CGTCA	257	5	-	Hordeum vulgare	cis-acting regulatory element involved in the MeJA-responsiveness
PAL9	CGTCA-motif	CGTCA	749	5	+	Hordeum vulgare	cis-acting regulatory element involved in the MeJA-responsiveness
PAL1	TGACG-motif	TGACG	565	5	-	Hordeum vulgare	cis-acting regulatory element involved in the MeJA-responsiveness
PAL1	TGACG-motif	TGACG	1263	5	+	Hordeum vulgare	cis-acting regulatory element involved in the MeJA-responsiveness
PAL1	TGACG-motif	TGACG	1390	5	-	Hordeum vulgare	cis-acting regulatory element involved in the MeJA-responsiveness
PAL1	TGACG-motif	TGACG	1827	5	-	Hordeum vulgare	cis-acting regulatory element involved in the MeJA-responsiveness
PAL10	TGACG-motif	TGACG	113	5	-	Hordeum vulgare	cis-acting regulatory element involved in the MeJA-responsiveness
PAL10	TGACG-motif	TGACG	213	5	+	Hordeum vulgare	cis-acting regulatory element involved in the MeJA-responsiveness
PAL10	TGACG-motif	TGACG	578	5	+	Hordeum vulgare	cis-acting regulatory element involved in the MeJA-responsiveness
PAL10	TGACG-motif	TGACG	651	5	-	Hordeum vulgare	cis-acting regulatory element involved in the MeJA-responsiveness
PAL10	TGACG-motif	TGACG	1599	5	-	Hordeum vulgare	cis-acting regulatory element involved in the MeJA-responsiveness
PAL11	TGACG-motif	TGACG	258	5	+	Hordeum vulgare	cis-acting regulatory element involved in the MeJA-responsiveness
PAL11	TGACG-motif	TGACG	693	5	-	Hordeum vulgare	cis-acting regulatory element involved in the MeJA-responsiveness
PAL11	TGACG-motif	TGACG	793	5	+	Hordeum vulgare	cis-acting regulatory element involved in the MeJA-responsiveness
PAL11	TGACG-motif	TGACG	1158	5	+	Hordeum vulgare	cis-acting regulatory element involved in the MeJA-responsiveness
PAL11	TGACG-motif	TGACG	1231	5	-	Hordeum vulgare	cis-acting regulatory element involved in the MeJA-responsiveness
PAL12	TGACG-motif	TGACG	206	5	+	Hordeum vulgare	cis-acting regulatory element involved in the MeJA-responsiveness
PAL14	TGACG-motif	TGACG	1242	5	-	Hordeum vulgare	cis-acting regulatory element involved in the MeJA-responsiveness
PAL14	TGACG-motif	TGACG	1392	5	+	Hordeum vulgare	cis-acting regulatory element involved in the MeJA-responsiveness
PAL14	TGACG-motif	TGACG	1866	5	-	Hordeum vulgare	cis-acting regulatory element involved in the MeJA-responsiveness
PAL15	TGACG-motif	TGACG	85	5	-	Hordeum vulgare	cis-acting regulatory element involved in the MeJA-responsiveness
PAL15	TGACG-motif	TGACG	1452	5	-	Hordeum vulgare	cis-acting regulatory element involved in the MeJA-responsiveness
PAL16	TGACG-motif	TGACG	871	5	-	Hordeum vulgare	cis-acting regulatory element involved in the MeJA-responsiveness
PAL16	TGACG-motif	TGACG	950	5	+	Hordeum vulgare	cis-acting regulatory element involved in the MeJA-responsiveness
PAL16	TGACG-motif	TGACG	1323	5	-	Hordeum vulgare	cis-acting regulatory element involved in the MeJA-responsiveness
PAL16	TGACG-motif	TGACG	1407	5	+	Hordeum vulgare	cis-acting regulatory element involved in the MeJA-responsiveness
PAL17	TGACG-motif	TGACG	288	5	+	Hordeum vulgare	cis-acting regulatory element involved in the MeJA-responsiveness
PAL17	TGACG-motif	TGACG	400	5	-	Hordeum vulgare	cis-acting regulatory element involved in the MeJA-responsiveness
PAL17	TGACG-motif	TGACG	571	5	+	Hordeum vulgare	cis-acting regulatory element involved in the MeJA-responsiveness
PAL17	TGACG-motif	TGACG	607	5	-	Hordeum vulgare	cis-acting regulatory element involved in the MeJA-responsiveness
PAL17	TGACG-motif	TGACG	910	5	-	Hordeum vulgare	cis-acting regulatory element involved in the MeJA-responsiveness
PAL17	TGACG-motif	TGACG	1840	5	-	Hordeum vulgare	cis-acting regulatory element involved in the MeJA-responsiveness
PAL18	TGACG-motif	TGACG	1096	5	+	Hordeum vulgare	cis-acting regulatory element involved in the MeJA-responsiveness
PAL18	TGACG-motif	TGACG	1099	5	-	Hordeum vulgare	cis-acting regulatory element involved in the MeJA-responsiveness
PAL18	TGACG-motif	TGACG	1133	5	-	Hordeum vulgare	cis-acting regulatory element involved in the MeJA-responsiveness
PAL18	TGACG-motif	TGACG	1481	5	-	Hordeum vulgare	cis-acting regulatory element involved in the MeJA-responsiveness
PAL18	TGACG-motif	TGACG	1731	5	+	Hordeum vulgare	cis-acting regulatory element involved in the MeJA-responsiveness
PAL18	TGACG-motif	TGACG	1881	5	-	Hordeum vulgare	cis-acting regulatory element involved in the MeJA-responsiveness
PAL19	TGACG-motif	TGACG	802	5	+	Hordeum vulgare	cis-acting regulatory element involved in the MeJA-responsiveness
PAL19	TGACG-motif	TGACG	1003	5	+	Hordeum vulgare	cis-acting regulatory element involved in the MeJA-responsiveness
PAL19	TGACG-motif	TGACG	1094	5	-	Hordeum vulgare	cis-acting regulatory element involved in the MeJA-responsiveness
PAL19	TGACG-motif	TGACG	1184	5	+	Hordeum vulgare	cis-acting regulatory element involved in the MeJA-responsiveness
PAL19	TGACG-motif	TGACG	1417	5	+	Hordeum vulgare	cis-acting regulatory element involved in the MeJA-responsiveness
PAL2	TGACG-motif	TGACG	456	5	+	Hordeum vulgare	cis-acting regulatory element involved in the MeJA-responsiveness
PAL2	TGACG-motif	TGACG	583	5	-	Hordeum vulgare	cis-acting regulatory element involved in the MeJA-responsiveness
PAL2	TGACG-motif	TGACG	1020	5	-	Hordeum vulgare	cis-acting regulatory element involved in the MeJA-responsiveness
PAL2	TGACG-motif	TGACG	1192	5	-	Hordeum vulgare	cis-acting regulatory element involved in the MeJA-responsiveness
PAL2	TGACG-motif	TGACG	1305	5	-	Hordeum vulgare	cis-acting regulatory element involved in the MeJA-responsiveness
PAL2	TGACG-motif	TGACG	1320	5	-	Hordeum vulgare	cis-acting regulatory element involved in the MeJA-responsiveness
PAL20	TGACG-motif	TGACG	345	5	-	Hordeum vulgare	cis-acting regulatory element involved in the MeJA-responsiveness
PAL20	TGACG-motif	TGACG	617	5	+	Hordeum vulgare	cis-acting regulatory element involved in the MeJA-responsiveness
PAL21	TGACG-motif	TGACG	386	5	+	Hordeum vulgare	cis-acting regulatory element involved in the MeJA-responsiveness
PAL21	TGACG-motif	TGACG	917	5	-	Hordeum vulgare	cis-acting regulatory element involved in the MeJA-responsiveness
PAL21	TGACG-motif	TGACG	982	5	-	Hordeum vulgare	cis-acting regulatory element involved in the MeJA-responsiveness
PAL21	TGACG-motif	TGACG	1839	5	+	Hordeum vulgare	cis-acting regulatory element involved in the MeJA-responsiveness
PAL21	TGACG-motif	TGACG	1854	5	+	Hordeum vulgare	cis-acting regulatory element involved in the MeJA-responsiveness
PAL21	TGACG-motif	TGACG	1968	5	+	Hordeum vulgare	cis-acting regulatory element involved in the MeJA-responsiveness
PAL22	TGACG-motif	TGACG	158	5	-	Hordeum vulgare	cis-acting regulatory element involved in the MeJA-responsiveness
PAL23	TGACG-motif	TGACG	165	5	-	Hordeum vulgare	cis-acting regulatory element involved in the MeJA-responsiveness
PAL24	TGACG-motif	TGACG	68	5	-	Hordeum vulgare	cis-acting regulatory element involved in the MeJA-responsiveness
PAL24	TGACG-motif	TGACG	681	5	+	Hordeum vulgare	cis-acting regulatory element involved in the MeJA-responsiveness
PAL24	TGACG-motif	TGACG	923	5	+	Hordeum vulgare	cis-acting regulatory element involved in the MeJA-responsiveness
PAL24	TGACG-motif	TGACG	949	5	+	Hordeum vulgare	cis-acting regulatory element involved in the MeJA-responsiveness
PAL24	TGACG-motif	TGACG	1746	5	+	Hordeum vulgare	cis-acting regulatory element involved in the MeJA-responsiveness
PAL25	TGACG-motif	TGACG	115	5	-	Hordeum vulgare	cis-acting regulatory element involved in the MeJA-responsiveness
PAL25	TGACG-motif	TGACG	1213	5	-	Hordeum vulgare	cis-acting regulatory element involved in the MeJA-responsiveness
PAL25	TGACG-motif	TGACG	1251	5	-	Hordeum vulgare	cis-acting regulatory element involved in the MeJA-responsiveness
PAL25	TGACG-motif	TGACG	1391	5	-	Hordeum vulgare	cis-acting regulatory element involved in the MeJA-responsiveness
PAL26	TGACG-motif	TGACG	894	5	+	Hordeum vulgare	cis-acting regulatory element involved in the MeJA-responsiveness
PAL26	TGACG-motif	TGACG	1396	5	+	Hordeum vulgare	cis-acting regulatory element involved in the MeJA-responsiveness
PAL26	TGACG-motif	TGACG	1897	5	+	Hordeum vulgare	cis-acting regulatory element involved in the MeJA-responsiveness
PAL27	TGACG-motif	TGACG	137	5	+	Hordeum vulgare	cis-acting regulatory element involved in the MeJA-responsiveness
PAL27	TGACG-motif	TGACG	454	5	+	Hordeum vulgare	cis-acting regulatory element involved in the MeJA-responsiveness
PAL27	TGACG-motif	TGACG	640	5	+	Hordeum vulgare	cis-acting regulatory element involved in the MeJA-responsiveness
PAL27	TGACG-motif	TGACG	1142	5	+	Hordeum vulgare	cis-acting regulatory element involved in the MeJA-responsiveness
PAL27	TGACG-motif	TGACG	1644	5	+	Hordeum vulgare	cis-acting regulatory element involved in the MeJA-responsiveness
PAL27	TGACG-motif	TGACG	1961	5	+	Hordeum vulgare	cis-acting regulatory element involved in the MeJA-responsiveness
PAL28	TGACG-motif	TGACG	739	5	-	Hordeum vulgare	cis-acting regulatory element involved in the MeJA-responsiveness
PAL28	TGACG-motif	TGACG	1698	5	-	Hordeum vulgare	cis-acting regulatory element involved in the MeJA-responsiveness
PAL29	TGACG-motif	TGACG	121	5	+	Hordeum vulgare	cis-acting regulatory element involved in the MeJA-responsiveness
PAL29	TGACG-motif	TGACG	1284	5	+	Hordeum vulgare	cis-acting regulatory element involved in the MeJA-responsiveness
PAL29	TGACG-motif	TGACG	1503	5	+	Hordeum vulgare	cis-acting regulatory element involved in the MeJA-responsiveness
PAL29	TGACG-motif	TGACG	1598	5	+	Hordeum vulgare	cis-acting regulatory element involved in the MeJA-responsiveness
PAL29	TGACG-motif	TGACG	1977	5	+	Hordeum vulgare	cis-acting regulatory element involved in the MeJA-responsiveness
PAL30	TGACG-motif	TGACG	71	5	+	Hordeum vulgare	cis-acting regulatory element involved in the MeJA-responsiveness
PAL30	TGACG-motif	TGACG	202	5	+	Hordeum vulgare	cis-acting regulatory element involved in the MeJA-responsiveness
PAL30	TGACG-motif	TGACG	887	5	-	Hordeum vulgare	cis-acting regulatory element involved in the MeJA-responsiveness
PAL30	TGACG-motif	TGACG	1842	5	+	Hordeum vulgare	cis-acting regulatory element involved in the MeJA-responsiveness
PAL31	TGACG-motif	TGACG	1058	5	-	Hordeum vulgare	cis-acting regulatory element involved in the MeJA-responsiveness
PAL32	TGACG-motif	TGACG	214	5	-	Hordeum vulgare	cis-acting regulatory element involved in the MeJA-responsiveness
PAL32	TGACG-motif	TGACG	1346	5	+	Hordeum vulgare	cis-acting regulatory element involved in the MeJA-responsiveness
PAL33	TGACG-motif	TGACG	390	5	+	Hordeum vulgare	cis-acting regulatory element involved in the MeJA-responsiveness
PAL33	TGACG-motif	TGACG	1957	5	-	Hordeum vulgare	cis-acting regulatory element involved in the MeJA-responsiveness
PAL34	TGACG-motif	TGACG	629	5	+	Hordeum vulgare	cis-acting regulatory element involved in the MeJA-responsiveness
PAL34	TGACG-motif	TGACG	1860	5	-	Hordeum vulgare	cis-acting regulatory element involved in the MeJA-responsiveness
PAL35	TGACG-motif	TGACG	833	5	+	Hordeum vulgare	cis-acting regulatory element involved in the MeJA-responsiveness
PAL35	TGACG-motif	TGACG	982	5	-	Hordeum vulgare	cis-acting regulatory element involved in the MeJA-responsiveness
PAL37	TGACG-motif	TGACG	629	5	+	Hordeum vulgare	cis-acting regulatory element involved in the MeJA-responsiveness
PAL37	TGACG-motif	TGACG	936	5	-	Hordeum vulgare	cis-acting regulatory element involved in the MeJA-responsiveness
PAL37	TGACG-motif	TGACG	1315	5	-	Hordeum vulgare	cis-acting regulatory element involved in the MeJA-responsiveness
PAL37	TGACG-motif	TGACG	1708	5	-	Hordeum vulgare	cis-acting regulatory element involved in the MeJA-responsiveness
PAL37	TGACG-motif	TGACG	1747	5	+	Hordeum vulgare	cis-acting regulatory element involved in the MeJA-responsiveness
PAL37	TGACG-motif	TGACG	1750	5	-	Hordeum vulgare	cis-acting regulatory element involved in the MeJA-responsiveness
PAL4	TGACG-motif	TGACG	494	5	-	Hordeum vulgare	cis-acting regulatory element involved in the MeJA-responsiveness
PAL4	TGACG-motif	TGACG	1127	5	+	Hordeum vulgare	cis-acting regulatory element involved in the MeJA-responsiveness
PAL4	TGACG-motif	TGACG	1682	5	-	Hordeum vulgare	cis-acting regulatory element involved in the MeJA-responsiveness
PAL5	TGACG-motif	TGACG	143	5	+	Hordeum vulgare	cis-acting regulatory element involved in the MeJA-responsiveness
PAL5	TGACG-motif	TGACG	856	5	+	Hordeum vulgare	cis-acting regulatory element involved in the MeJA-responsiveness
PAL5	TGACG-motif	TGACG	1281	5	+	Hordeum vulgare	cis-acting regulatory element involved in the MeJA-responsiveness
PAL5	TGACG-motif	TGACG	1414	5	+	Hordeum vulgare	cis-acting regulatory element involved in the MeJA-responsiveness
PAL5	TGACG-motif	TGACG	1993	5	-	Hordeum vulgare	cis-acting regulatory element involved in the MeJA-responsiveness
PAL7	TGACG-motif	TGACG	559	5	+	Hordeum vulgare	cis-acting regulatory element involved in the MeJA-responsiveness
PAL7	TGACG-motif	TGACG	711	5	-	Hordeum vulgare	cis-acting regulatory element involved in the MeJA-responsiveness
PAL8	TGACG-motif	TGACG	68	5	+	Hordeum vulgare	cis-acting regulatory element involved in the MeJA-responsiveness
PAL9	TGACG-motif	TGACG	203	5	+	Hordeum vulgare	cis-acting regulatory element involved in the MeJA-responsiveness
PAL9	TGACG-motif	TGACG	257	5	+	Hordeum vulgare	cis-acting regulatory element involved in the MeJA-responsiveness
PAL9	TGACG-motif	TGACG	749	5	-	Hordeum vulgare	cis-acting regulatory element involved in the MeJA-responsiveness
PAL11	O2-site	GATGACATGG	56	9	+	Zea mays	cis-acting regulatory element involved in zein metabolism regulation
PAL11	O2-site	GTTGACGTGA	256	9	+	Zea mays	cis-acting regulatory element involved in zein metabolism regulation
PAL12	O2-site	GATGATGTGG	1423	9	+	Zea mays	cis-acting regulatory element involved in zein metabolism regulation
PAL14	O2-site	GATGATGTGG	757	9	+	Zea mays	cis-acting regulatory element involved in zein metabolism regulation
PAL15	O2-site	GATGATGTGG	1713	9	+	Zea mays	cis-acting regulatory element involved in zein metabolism regulation
PAL17	O2-site	GTTGACGTGA	569	9	+	Zea mays	cis-acting regulatory element involved in zein metabolism regulation
PAL19	O2-site	GATGATGTGG	962	9	+	Zea mays	cis-acting regulatory element involved in zein metabolism regulation
PAL22	O2-site	GATGA(C/T)(A/G)TG(A/G)	1970	8	-	Zea mays	cis-acting regulatory element involved in zein metabolism regulation
PAL29	O2-site	GATGACATGG	567	9	+	Zea mays	cis-acting regulatory element involved in zein metabolism regulation
PAL30	O2-site	GATGATGTGG	1902	9	+	Zea mays	cis-acting regulatory element involved in zein metabolism regulation
PAL31	O2-site	GATGACATGG	417	9	-	Zea mays	cis-acting regulatory element involved in zein metabolism regulation
PAL32	O2-site	GATGACATGG	1191	9	+	Zea mays	cis-acting regulatory element involved in zein metabolism regulation
PAL33	O2-site	GATGACATGG	132	9	+	Zea mays	cis-acting regulatory element involved in zein metabolism regulation
PAL34	O2-site	GTTGACGTGA	421	9	+	Zea mays	cis-acting regulatory element involved in zein metabolism regulation
PAL34	O2-site	GTTGACGTGA	622	9	+	Zea mays	cis-acting regulatory element involved in zein metabolism regulation
PAL4	O2-site	GATGATGTGG	611	9	-	Zea mays	cis-acting regulatory element involved in zein metabolism regulation
PAL4	O2-site	GATGACATGG	1660	9	-	Zea mays	cis-acting regulatory element involved in zein metabolism regulation
PAL5	O2-site	GATGATGTGG	1556	9	+	Zea mays	cis-acting regulatory element involved in zein metabolism regulation
PAL8	O2-site	GATGATGTGG	977	9	-	Zea mays	cis-acting regulatory element involved in zein metabolism regulation
PAL14	CAT-box	GCCACT	1457	6	-	Arabidopsis thaliana	cis-acting regulatory element related to meristem expression
PAL17	CAT-box	GCCACT	424	6	+	Arabidopsis thaliana	cis-acting regulatory element related to meristem expression
PAL19	CAT-box	GCCACT	795	6	-	Arabidopsis thaliana	cis-acting regulatory element related to meristem expression
PAL2	CAT-box	GCCACT	1958	6	+	Arabidopsis thaliana	cis-acting regulatory element related to meristem expression
PAL21	CAT-box	GCCACT	1200	6	-	Arabidopsis thaliana	cis-acting regulatory element related to meristem expression
PAL23	CAT-box	GCCACT	1790	6	-	Arabidopsis thaliana	cis-acting regulatory element related to meristem expression
PAL25	CAT-box	GCCACT	1647	6	-	Arabidopsis thaliana	cis-acting regulatory element related to meristem expression
PAL27	CAT-box	GCCACT	901	6	-	Arabidopsis thaliana	cis-acting regulatory element related to meristem expression
PAL29	CAT-box	GCCACT	719	6	+	Arabidopsis thaliana	cis-acting regulatory element related to meristem expression
PAL30	CAT-box	GCCACT	720	6	+	Arabidopsis thaliana	cis-acting regulatory element related to meristem expression
PAL30	CAT-box	GCCACT	1026	6	+	Arabidopsis thaliana	cis-acting regulatory element related to meristem expression
PAL31	CAT-box	GCCACT	659	6	+	Arabidopsis thaliana	cis-acting regulatory element related to meristem expression
PAL32	CAT-box	GCCACT	353	6	-	Arabidopsis thaliana	cis-acting regulatory element related to meristem expression
PAL34	CAT-box	GCCACT	334	6	-	Arabidopsis thaliana	cis-acting regulatory element related to meristem expression
PAL34	CAT-box	GCCACT	1419	6	+	Arabidopsis thaliana	cis-acting regulatory element related to meristem expression
PAL35	CAT-box	GCCACT	291	6	-	Arabidopsis thaliana	cis-acting regulatory element related to meristem expression
PAL36	CAT-box	GCCACT	1061	6	-	Arabidopsis thaliana	cis-acting regulatory element related to meristem expression
PAL36	CAT-box	GCCACT	1117	6	-	Arabidopsis thaliana	cis-acting regulatory element related to meristem expression
PAL37	CAT-box	GCCACT	1734	6	+	Arabidopsis thaliana	cis-acting regulatory element related to meristem expression
PAL5	CAT-box	GCCACT	71	6	-	Arabidopsis thaliana	cis-acting regulatory element related to meristem expression
PAL5	CAT-box	GCCACT	290	6	+	Arabidopsis thaliana	cis-acting regulatory element related to meristem expression
PAL7	CAT-box	GCCACT	241	6	+	Arabidopsis thaliana	cis-acting regulatory element related to meristem expression
PAL8	CAT-box	GCCACT	1409	6	-	Arabidopsis thaliana	cis-acting regulatory element related to meristem expression
PAL14	GCN4_motif	TGAGTCA	1433	7	+	Oryza sativa	cis-regulatory element involved in endosperm expression
PAL16	GCN4_motif	TGAGTCA	386	7	+	Oryza sativa	cis-regulatory element involved in endosperm expression
PAL28	GCN4_motif	TGAGTCA	1073	7	+	Oryza sativa	cis-regulatory element involved in endosperm expression
PAL6	GCN4_motif	TGAGTCA	835	7	-	Oryza sativa	cis-regulatory element involved in endosperm expression
PAL6	GCN4_motif	TGAGTCA	1128	7	-	Oryza sativa	cis-regulatory element involved in endosperm expression
PAL6	GCN4_motif	TGAGTCA	1351	7	-	Oryza sativa	cis-regulatory element involved in endosperm expression
PAL6	GCN4_motif	TGAGTCA	1425	7	-	Oryza sativa	cis-regulatory element involved in endosperm expression
PAL1	CAAT-box	CCAAT	223	5	+	Arabidopsis thaliana	common cis-acting element in promoter and enhancer regions
PAL1	CAAT-box	CAAAT	249	5	+	Pisum sativum	common cis-acting element in promoter and enhancer regions
PAL1	CAAT-box	CCAAT	329	5	+	Arabidopsis thaliana	common cis-acting element in promoter and enhancer regions
PAL1	CAAT-box	CCAAT	345	5	-	Arabidopsis thaliana	common cis-acting element in promoter and enhancer regions
PAL1	CAAT-box	CAAAT	469	5	+	Pisum sativum	common cis-acting element in promoter and enhancer regions
PAL1	CAAT-box	CAAAT	645	5	+	Pisum sativum	common cis-acting element in promoter and enhancer regions
PAL1	CAAT-box	CCAAT	702	5	+	Arabidopsis thaliana	common cis-acting element in promoter and enhancer regions
PAL1	CAAT-box	CAAAT	742	5	+	Pisum sativum	common cis-acting element in promoter and enhancer regions
PAL1	CAAT-box	CAAAT	819	5	-	Pisum sativum	common cis-acting element in promoter and enhancer regions
PAL1	CAAT-box	CAAAT	1214	5	-	Pisum sativum	common cis-acting element in promoter and enhancer regions
PAL1	CAAT-box	CCAAT	1460	5	+	Arabidopsis thaliana	common cis-acting element in promoter and enhancer regions
PAL1	CAAT-box	CAAAT	1565	5	-	Pisum sativum	common cis-acting element in promoter and enhancer regions
PAL1	CAAT-box	CAAAT	1682	5	+	Pisum sativum	common cis-acting element in promoter and enhancer regions
PAL1	CAAT-box	CCAAT	1730	5	-	Arabidopsis thaliana	common cis-acting element in promoter and enhancer regions
PAL1	CAAT-box	CAAAT	1872	5	-	Pisum sativum	common cis-acting element in promoter and enhancer regions
PAL10	CAAT-box	CCAAT	34	5	+	Arabidopsis thaliana	common cis-acting element in promoter and enhancer regions
PAL10	CAAT-box	TGCCAAC	176	7	-	Petunia hybrida	common cis-acting element in promoter and enhancer regions
PAL10	CAAT-box	CAAAT	198	5	-	Pisum sativum	common cis-acting element in promoter and enhancer regions
PAL10	CAAT-box	CCAAT	347	5	-	Arabidopsis thaliana	common cis-acting element in promoter and enhancer regions
PAL10	CAAT-box	CAAAT	1574	5	-	Pisum sativum	common cis-acting element in promoter and enhancer regions
PAL10	CAAT-box	CCAAT	1613	5	-	Arabidopsis thaliana	common cis-acting element in promoter and enhancer regions
PAL10	CAAT-box	CCAAT	1874	5	+	Arabidopsis thaliana	common cis-acting element in promoter and enhancer regions
PAL10	CAAT-box	CAAAT	1961	5	-	Pisum sativum	common cis-acting element in promoter and enhancer regions
PAL11	CAAT-box	CAAAT	16	5	-	Pisum sativum	common cis-acting element in promoter and enhancer regions
PAL11	CAAT-box	CAAAT	30	5	+	Pisum sativum	common cis-acting element in promoter and enhancer regions
PAL11	CAAT-box	CCAAT	504	5	-	Arabidopsis thaliana	common cis-acting element in promoter and enhancer regions
PAL11	CAAT-box	CCAAT	614	5	+	Arabidopsis thaliana	common cis-acting element in promoter and enhancer regions
PAL11	CAAT-box	TGCCAAC	756	7	-	Petunia hybrida	common cis-acting element in promoter and enhancer regions
PAL11	CAAT-box	CAAAT	778	5	-	Pisum sativum	common cis-acting element in promoter and enhancer regions
PAL11	CAAT-box	CCAAT	927	5	-	Arabidopsis thaliana	common cis-acting element in promoter and enhancer regions
PAL12	CAAT-box	CCAAT	66	5	-	Arabidopsis thaliana	common cis-acting element in promoter and enhancer regions
PAL12	CAAT-box	CCAAT	87	5	+	Arabidopsis thaliana	common cis-acting element in promoter and enhancer regions
PAL12	CAAT-box	TGCCAAC	97	7	+	Petunia hybrida	common cis-acting element in promoter and enhancer regions
PAL12	CAAT-box	CAACCAACTCC	100	10	+	Arabidopsis thaliana	common cis-acting element in promoter and enhancer regions
PAL12	CAAT-box	CCAAT	200	5	-	Arabidopsis thaliana	common cis-acting element in promoter and enhancer regions
PAL12	CAAT-box	CAAAT	365	5	+	Pisum sativum	common cis-acting element in promoter and enhancer regions
PAL12	CAAT-box	CAAAT	732	5	+	Pisum sativum	common cis-acting element in promoter and enhancer regions
PAL12	CAAT-box	CAAAT	787	5	-	Pisum sativum	common cis-acting element in promoter and enhancer regions
PAL12	CAAT-box	CAAAT	1248	5	-	Pisum sativum	common cis-acting element in promoter and enhancer regions
PAL12	CAAT-box	CAAAT	1374	5	+	Pisum sativum	common cis-acting element in promoter and enhancer regions
PAL12	CAAT-box	CAAAT	1393	5	-	Pisum sativum	common cis-acting element in promoter and enhancer regions
PAL12	CAAT-box	CAAAT	1427	5	-	Pisum sativum	common cis-acting element in promoter and enhancer regions
PAL12	CAAT-box	CCAAT	1544	5	+	Arabidopsis thaliana	common cis-acting element in promoter and enhancer regions
PAL12	CAAT-box	CAAAT	1677	5	-	Pisum sativum	common cis-acting element in promoter and enhancer regions
PAL12	CAAT-box	CAAAT	1737	5	-	Pisum sativum	common cis-acting element in promoter and enhancer regions
PAL12	CAAT-box	CCAAT	1838	5	-	Arabidopsis thaliana	common cis-acting element in promoter and enhancer regions
PAL12	CAAT-box	CCAAT	1847	5	-	Arabidopsis thaliana	common cis-acting element in promoter and enhancer regions
PAL12	CAAT-box	CAAAT	1977	5	+	Pisum sativum	common cis-acting element in promoter and enhancer regions
PAL13	CAAT-box	CCAAT	49	5	+	Arabidopsis thaliana	common cis-acting element in promoter and enhancer regions
PAL13	CAAT-box	CAAAT	204	5	-	Pisum sativum	common cis-acting element in promoter and enhancer regions
PAL13	CAAT-box	CAAAT	397	5	+	Pisum sativum	common cis-acting element in promoter and enhancer regions
PAL13	CAAT-box	CAAAT	443	5	-	Pisum sativum	common cis-acting element in promoter and enhancer regions
PAL13	CAAT-box	CAAAT	450	5	-	Pisum sativum	common cis-acting element in promoter and enhancer regions
PAL13	CAAT-box	CAAAT	532	5	-	Pisum sativum	common cis-acting element in promoter and enhancer regions
PAL13	CAAT-box	CCAAT	625	5	+	Arabidopsis thaliana	common cis-acting element in promoter and enhancer regions
PAL13	CAAT-box	CCAAT	763	5	+	Arabidopsis thaliana	common cis-acting element in promoter and enhancer regions
PAL13	CAAT-box	CAAAT	1095	5	+	Pisum sativum	common cis-acting element in promoter and enhancer regions
PAL13	CAAT-box	CAAAT	1316	5	-	Pisum sativum	common cis-acting element in promoter and enhancer regions
PAL13	CAAT-box	CAAAT	1715	5	+	Pisum sativum	common cis-acting element in promoter and enhancer regions
PAL14	CAAT-box	CAAAT	3	5	-	Pisum sativum	common cis-acting element in promoter and enhancer regions
PAL14	CAAT-box	CAAAT	229	5	-	Pisum sativum	common cis-acting element in promoter and enhancer regions
PAL14	CAAT-box	CCAAT	248	5	+	Arabidopsis thaliana	common cis-acting element in promoter and enhancer regions
PAL14	CAAT-box	CAAAT	342	5	+	Pisum sativum	common cis-acting element in promoter and enhancer regions
PAL14	CAAT-box	CAAAT	557	5	-	Pisum sativum	common cis-acting element in promoter and enhancer regions
PAL14	CAAT-box	CCAAT	581	5	-	Arabidopsis thaliana	common cis-acting element in promoter and enhancer regions
PAL14	CAAT-box	TGCCAAC	1355	7	-	Petunia hybrida	common cis-acting element in promoter and enhancer regions
PAL14	CAAT-box	CAAAT	1397	5	+	Pisum sativum	common cis-acting element in promoter and enhancer regions
PAL14	CAAT-box	CAAAT	1488	5	-	Pisum sativum	common cis-acting element in promoter and enhancer regions
PAL14	CAAT-box	CCAAT	1742	5	+	Arabidopsis thaliana	common cis-acting element in promoter and enhancer regions
PAL15	CAAT-box	CCAAT	110	5	+	Arabidopsis thaliana	common cis-acting element in promoter and enhancer regions
PAL15	CAAT-box	CAAAT	264	5	-	Pisum sativum	common cis-acting element in promoter and enhancer regions
PAL15	CAAT-box	CCAAT	532	5	+	Arabidopsis thaliana	common cis-acting element in promoter and enhancer regions
PAL15	CAAT-box	CAAAT	607	5	-	Pisum sativum	common cis-acting element in promoter and enhancer regions
PAL15	CAAT-box	CAAAT	700	5	+	Pisum sativum	common cis-acting element in promoter and enhancer regions
PAL15	CAAT-box	CCAAT	712	5	+	Arabidopsis thaliana	common cis-acting element in promoter and enhancer regions
PAL15	CAAT-box	CAAAT	928	5	+	Pisum sativum	common cis-acting element in promoter and enhancer regions
PAL15	CAAT-box	CAAAT	965	5	-	Pisum sativum	common cis-acting element in promoter and enhancer regions
PAL15	CAAT-box	CAAAT	1248	5	-	Pisum sativum	common cis-acting element in promoter and enhancer regions
PAL15	CAAT-box	CAAAT	1328	5	+	Pisum sativum	common cis-acting element in promoter and enhancer regions
PAL15	CAAT-box	CAAAT	1805	5	-	Pisum sativum	common cis-acting element in promoter and enhancer regions
PAL15	CAAT-box	CAAAT	1850	5	-	Pisum sativum	common cis-acting element in promoter and enhancer regions
PAL15	CAAT-box	CCAAT	1882	5	-	Arabidopsis thaliana	common cis-acting element in promoter and enhancer regions
PAL16	CAAT-box	CAAAT	338	5	+	Pisum sativum	common cis-acting element in promoter and enhancer regions
PAL16	CAAT-box	CAAAT	436	5	-	Pisum sativum	common cis-acting element in promoter and enhancer regions
PAL16	CAAT-box	CCAAT	478	5	-	Arabidopsis thaliana	common cis-acting element in promoter and enhancer regions
PAL16	CAAT-box	CAAAT	701	5	+	Pisum sativum	common cis-acting element in promoter and enhancer regions
PAL16	CAAT-box	CAAAT	927	5	-	Pisum sativum	common cis-acting element in promoter and enhancer regions
PAL16	CAAT-box	CAAAT	1000	5	+	Pisum sativum	common cis-acting element in promoter and enhancer regions
PAL16	CAAT-box	CAAAT	1183	5	-	Pisum sativum	common cis-acting element in promoter and enhancer regions
PAL16	CAAT-box	CCAAT	1771	5	+	Arabidopsis thaliana	common cis-acting element in promoter and enhancer regions
PAL16	CAAT-box	CCAAT	1880	5	-	Arabidopsis thaliana	common cis-acting element in promoter and enhancer regions
PAL17	CAAT-box	CAAAT	38	5	+	Pisum sativum	common cis-acting element in promoter and enhancer regions
PAL17	CAAT-box	CAAAT	41	5	-	Pisum sativum	common cis-acting element in promoter and enhancer regions
PAL17	CAAT-box	CAAAT	78	5	-	Pisum sativum	common cis-acting element in promoter and enhancer regions
PAL17	CAAT-box	CCAAT	309	5	-	Arabidopsis thaliana	common cis-acting element in promoter and enhancer regions
PAL17	CAAT-box	CAAAT	663	5	+	Pisum sativum	common cis-acting element in promoter and enhancer regions
PAL17	CAAT-box	CAAAT	780	5	-	Pisum sativum	common cis-acting element in promoter and enhancer regions
PAL17	CAAT-box	CAAAT	924	5	+	Pisum sativum	common cis-acting element in promoter and enhancer regions
PAL17	CAAT-box	CAAAT	1320	5	-	Pisum sativum	common cis-acting element in promoter and enhancer regions
PAL17	CAAT-box	CAAAT	1347	5	-	Pisum sativum	common cis-acting element in promoter and enhancer regions
PAL17	CAAT-box	CCAAT	1833	5	-	Arabidopsis thaliana	common cis-acting element in promoter and enhancer regions
PAL17	CAAT-box	CAAAT	1892	5	+	Pisum sativum	common cis-acting element in promoter and enhancer regions
PAL18	CAAT-box	CCAAT	667	5	-	Arabidopsis thaliana	common cis-acting element in promoter and enhancer regions
PAL18	CAAT-box	CCAAT	734	5	+	Arabidopsis thaliana	common cis-acting element in promoter and enhancer regions
PAL18	CAAT-box	CAAAT	1223	5	+	Pisum sativum	common cis-acting element in promoter and enhancer regions
PAL18	CAAT-box	CAAAT	1259	5	-	Pisum sativum	common cis-acting element in promoter and enhancer regions
PAL19	CAAT-box	CCAAT	177	5	-	Arabidopsis thaliana	common cis-acting element in promoter and enhancer regions
PAL19	CAAT-box	TGCCAAC	441	7	-	Petunia hybrida	common cis-acting element in promoter and enhancer regions
PAL19	CAAT-box	CCAAT	1020	5	-	Arabidopsis thaliana	common cis-acting element in promoter and enhancer regions
PAL19	CAAT-box	CCAAT	1030	5	+	Arabidopsis thaliana	common cis-acting element in promoter and enhancer regions
PAL19	CAAT-box	CAAAT	1060	5	-	Pisum sativum	common cis-acting element in promoter and enhancer regions
PAL19	CAAT-box	TGCCAAC	1216	7	-	Petunia hybrida	common cis-acting element in promoter and enhancer regions
PAL19	CAAT-box	CAAAT	1231	5	-	Pisum sativum	common cis-acting element in promoter and enhancer regions
PAL19	CAAT-box	CCAAT	1271	5	+	Arabidopsis thaliana	common cis-acting element in promoter and enhancer regions
PAL19	CAAT-box	CAAAT	1814	5	+	Pisum sativum	common cis-acting element in promoter and enhancer regions
PAL19	CAAT-box	CAAAT	1901	5	+	Pisum sativum	common cis-acting element in promoter and enhancer regions
PAL19	CAAT-box	CCAAT	1936	5	+	Arabidopsis thaliana	common cis-acting element in promoter and enhancer regions
PAL2	CAAT-box	CAAAT	12	5	-	Pisum sativum	common cis-acting element in promoter and enhancer regions
PAL2	CAAT-box	CAAAT	407	5	-	Pisum sativum	common cis-acting element in promoter and enhancer regions
PAL2	CAAT-box	CCAAT	653	5	+	Arabidopsis thaliana	common cis-acting element in promoter and enhancer regions
PAL2	CAAT-box	CAAAT	758	5	-	Pisum sativum	common cis-acting element in promoter and enhancer regions
PAL2	CAAT-box	CAAAT	875	5	+	Pisum sativum	common cis-acting element in promoter and enhancer regions
PAL2	CAAT-box	CCAAT	923	5	-	Arabidopsis thaliana	common cis-acting element in promoter and enhancer regions
PAL2	CAAT-box	CAAAT	1065	5	-	Pisum sativum	common cis-acting element in promoter and enhancer regions
PAL2	CAAT-box	CCAAT	1370	5	+	Arabidopsis thaliana	common cis-acting element in promoter and enhancer regions
PAL2	CAAT-box	CCAAT	1637	5	+	Arabidopsis thaliana	common cis-acting element in promoter and enhancer regions
PAL20	CAAT-box	CAAAT	93	5	+	Pisum sativum	common cis-acting element in promoter and enhancer regions
PAL20	CAAT-box	CAAAT	534	5	-	Pisum sativum	common cis-acting element in promoter and enhancer regions
PAL20	CAAT-box	CAAAT	1053	5	+	Pisum sativum	common cis-acting element in promoter and enhancer regions
PAL20	CAAT-box	CAAAT	1103	5	-	Pisum sativum	common cis-acting element in promoter and enhancer regions
PAL20	CAAT-box	CAAAT	1217	5	+	Pisum sativum	common cis-acting element in promoter and enhancer regions
PAL20	CAAT-box	CAAAT	1255	5	-	Pisum sativum	common cis-acting element in promoter and enhancer regions
PAL20	CAAT-box	CAAAT	1298	5	+	Pisum sativum	common cis-acting element in promoter and enhancer regions
PAL20	CAAT-box	CAAAT	1358	5	+	Pisum sativum	common cis-acting element in promoter and enhancer regions
PAL20	CAAT-box	CAAAT	1396	5	-	Pisum sativum	common cis-acting element in promoter and enhancer regions
PAL20	CAAT-box	CAAAT	1510	5	+	Pisum sativum	common cis-acting element in promoter and enhancer regions
PAL20	CAAT-box	CAAAT	1560	5	-	Pisum sativum	common cis-acting element in promoter and enhancer regions
PAL20	CAAT-box	CAAAT	1788	5	-	Pisum sativum	common cis-acting element in promoter and enhancer regions
PAL20	CAAT-box	CAAAT	1905	5	+	Pisum sativum	common cis-acting element in promoter and enhancer regions
PAL21	CAAT-box	CCAAT	95	5	-	Arabidopsis thaliana	common cis-acting element in promoter and enhancer regions
PAL21	CAAT-box	CCAAT	206	5	+	Arabidopsis thaliana	common cis-acting element in promoter and enhancer regions
PAL21	CAAT-box	CCAAT	231	5	-	Arabidopsis thaliana	common cis-acting element in promoter and enhancer regions
PAL21	CAAT-box	CCAAT	428	5	-	Arabidopsis thaliana	common cis-acting element in promoter and enhancer regions
PAL21	CAAT-box	CAAAT	441	5	-	Pisum sativum	common cis-acting element in promoter and enhancer regions
PAL21	CAAT-box	CAAAT	521	5	-	Pisum sativum	common cis-acting element in promoter and enhancer regions
PAL21	CAAT-box	CCAAT	671	5	-	Arabidopsis thaliana	common cis-acting element in promoter and enhancer regions
PAL21	CAAT-box	CAAAT	1482	5	-	Pisum sativum	common cis-acting element in promoter and enhancer regions
PAL21	CAAT-box	CCAAT	1522	5	-	Arabidopsis thaliana	common cis-acting element in promoter and enhancer regions
PAL21	CAAT-box	CCAAT	1789	5	-	Arabidopsis thaliana	common cis-acting element in promoter and enhancer regions
PAL22	CAAT-box	CAAAT	75	5	+	Pisum sativum	common cis-acting element in promoter and enhancer regions
PAL22	CAAT-box	CAAAT	339	5	-	Pisum sativum	common cis-acting element in promoter and enhancer regions
PAL22	CAAT-box	CCAAT	1428	5	+	Arabidopsis thaliana	common cis-acting element in promoter and enhancer regions
PAL22	CAAT-box	CCAAT	1687	5	-	Arabidopsis thaliana	common cis-acting element in promoter and enhancer regions
PAL22	CAAT-box	CCAAT	1942	5	-	Arabidopsis thaliana	common cis-acting element in promoter and enhancer regions
PAL22	CAAT-box	CAAAT	1971	5	+	Pisum sativum	common cis-acting element in promoter and enhancer regions
PAL23	CAAT-box	CAAAT	74	5	-	Pisum sativum	common cis-acting element in promoter and enhancer regions
PAL23	CAAT-box	CAAAT	133	5	+	Pisum sativum	common cis-acting element in promoter and enhancer regions
PAL23	CAAT-box	CAAAT	344	5	+	Pisum sativum	common cis-acting element in promoter and enhancer regions
PAL23	CAAT-box	CAAAT	366	5	-	Pisum sativum	common cis-acting element in promoter and enhancer regions
PAL23	CAAT-box	CCAAT	705	5	-	Arabidopsis thaliana	common cis-acting element in promoter and enhancer regions
PAL23	CAAT-box	CAAAT	875	5	-	Pisum sativum	common cis-acting element in promoter and enhancer regions
PAL23	CAAT-box	CAAAT	950	5	+	Pisum sativum	common cis-acting element in promoter and enhancer regions
PAL23	CAAT-box	CCAAT	1411	5	-	Arabidopsis thaliana	common cis-acting element in promoter and enhancer regions
PAL24	CAAT-box	CAAAT	47	5	-	Pisum sativum	common cis-acting element in promoter and enhancer regions
PAL24	CAAT-box	CCAAT	135	5	-	Arabidopsis thaliana	common cis-acting element in promoter and enhancer regions
PAL24	CAAT-box	CCAAT	148	5	-	Arabidopsis thaliana	common cis-acting element in promoter and enhancer regions
PAL24	CAAT-box	CCAAT	665	5	-	Arabidopsis thaliana	common cis-acting element in promoter and enhancer regions
PAL24	CAAT-box	CCAAT	1001	5	-	Arabidopsis thaliana	common cis-acting element in promoter and enhancer regions
PAL24	CAAT-box	CCAAT	1010	5	-	Arabidopsis thaliana	common cis-acting element in promoter and enhancer regions
PAL24	CAAT-box	CAAAT	1975	5	-	Pisum sativum	common cis-acting element in promoter and enhancer regions
PAL25	CAAT-box	TGCCAAC	415	7	+	Petunia hybrida	common cis-acting element in promoter and enhancer regions
PAL25	CAAT-box	CAAAT	566	5	+	Pisum sativum	common cis-acting element in promoter and enhancer regions
PAL25	CAAT-box	CAAAT	1191	5	+	Pisum sativum	common cis-acting element in promoter and enhancer regions
PAL25	CAAT-box	CAAAT	1238	5	+	Pisum sativum	common cis-acting element in promoter and enhancer regions
PAL25	CAAT-box	CAAAT	1574	5	+	Pisum sativum	common cis-acting element in promoter and enhancer regions
PAL25	CAAT-box	CAAAT	1674	5	-	Pisum sativum	common cis-acting element in promoter and enhancer regions
PAL26	CAAT-box	CAAAT	11	5	+	Pisum sativum	common cis-acting element in promoter and enhancer regions
PAL26	CAAT-box	CAAAT	14	5	-	Pisum sativum	common cis-acting element in promoter and enhancer regions
PAL26	CAAT-box	CAAAT	261	5	+	Pisum sativum	common cis-acting element in promoter and enhancer regions
PAL26	CAAT-box	CAAAT	464	5	-	Pisum sativum	common cis-acting element in promoter and enhancer regions
PAL26	CAAT-box	CCAAT	478	5	+	Arabidopsis thaliana	common cis-acting element in promoter and enhancer regions
PAL26	CAAT-box	CAAAT	513	5	+	Pisum sativum	common cis-acting element in promoter and enhancer regions
PAL26	CAAT-box	CAAAT	516	5	-	Pisum sativum	common cis-acting element in promoter and enhancer regions
PAL26	CAAT-box	CAAAT	763	5	+	Pisum sativum	common cis-acting element in promoter and enhancer regions
PAL26	CAAT-box	CAAAT	966	5	-	Pisum sativum	common cis-acting element in promoter and enhancer regions
PAL26	CAAT-box	CAAAT	1015	5	+	Pisum sativum	common cis-acting element in promoter and enhancer regions
PAL26	CAAT-box	CCAAT	1051	5	+	Arabidopsis thaliana	common cis-acting element in promoter and enhancer regions
PAL26	CAAT-box	CAAAT	1265	5	+	Pisum sativum	common cis-acting element in promoter and enhancer regions
PAL26	CAAT-box	CAAAT	1411	5	-	Pisum sativum	common cis-acting element in promoter and enhancer regions
PAL26	CAAT-box	CAAAT	1467	5	-	Pisum sativum	common cis-acting element in promoter and enhancer regions
PAL26	CAAT-box	CAAAT	1516	5	+	Pisum sativum	common cis-acting element in promoter and enhancer regions
PAL26	CAAT-box	CAAAT	1519	5	-	Pisum sativum	common cis-acting element in promoter and enhancer regions
PAL26	CAAT-box	CAAAT	1574	5	+	Pisum sativum	common cis-acting element in promoter and enhancer regions
PAL26	CAAT-box	CAAAT	1766	5	+	Pisum sativum	common cis-acting element in promoter and enhancer regions
PAL26	CAAT-box	CAAAT	1968	5	-	Pisum sativum	common cis-acting element in promoter and enhancer regions
PAL27	CAAT-box	CAAAT	6	5	+	Pisum sativum	common cis-acting element in promoter and enhancer regions
PAL27	CAAT-box	CAAAT	209	5	-	Pisum sativum	common cis-acting element in promoter and enhancer regions
PAL27	CAAT-box	CCAAT	223	5	+	Arabidopsis thaliana	common cis-acting element in promoter and enhancer regions
PAL27	CAAT-box	CAAAT	258	5	+	Pisum sativum	common cis-acting element in promoter and enhancer regions
PAL27	CAAT-box	CAAAT	261	5	-	Pisum sativum	common cis-acting element in promoter and enhancer regions
PAL27	CAAT-box	CAAAT	509	5	+	Pisum sativum	common cis-acting element in promoter and enhancer regions
PAL27	CAAT-box	CAAAT	712	5	-	Pisum sativum	common cis-acting element in promoter and enhancer regions
PAL27	CAAT-box	CCAAT	726	5	+	Arabidopsis thaliana	common cis-acting element in promoter and enhancer regions
PAL27	CAAT-box	CAAAT	761	5	+	Pisum sativum	common cis-acting element in promoter and enhancer regions
PAL27	CAAT-box	CAAAT	764	5	-	Pisum sativum	common cis-acting element in promoter and enhancer regions
PAL27	CAAT-box	CAAAT	1011	5	+	Pisum sativum	common cis-acting element in promoter and enhancer regions
PAL27	CAAT-box	CAAAT	1214	5	-	Pisum sativum	common cis-acting element in promoter and enhancer regions
PAL27	CAAT-box	CCAAT	1228	5	+	Arabidopsis thaliana	common cis-acting element in promoter and enhancer regions
PAL27	CAAT-box	CAAAT	1263	5	+	Pisum sativum	common cis-acting element in promoter and enhancer regions
PAL27	CAAT-box	CAAAT	1513	5	+	Pisum sativum	common cis-acting element in promoter and enhancer regions
PAL27	CAAT-box	CAAAT	1716	5	-	Pisum sativum	common cis-acting element in promoter and enhancer regions
PAL27	CAAT-box	CCAAT	1730	5	+	Arabidopsis thaliana	common cis-acting element in promoter and enhancer regions
PAL27	CAAT-box	CAAAT	1765	5	+	Pisum sativum	common cis-acting element in promoter and enhancer regions
PAL27	CAAT-box	CAAAT	1768	5	-	Pisum sativum	common cis-acting element in promoter and enhancer regions
PAL28	CAAT-box	CAAAT	77	5	-	Pisum sativum	common cis-acting element in promoter and enhancer regions
PAL28	CAAT-box	CAAAT	109	5	+	Pisum sativum	common cis-acting element in promoter and enhancer regions
PAL28	CAAT-box	CAAAT	226	5	+	Pisum sativum	common cis-acting element in promoter and enhancer regions
PAL28	CAAT-box	CCAAT	987	5	-	Arabidopsis thaliana	common cis-acting element in promoter and enhancer regions
PAL28	CAAT-box	CCAAT	1165	5	+	Arabidopsis thaliana	common cis-acting element in promoter and enhancer regions
PAL28	CAAT-box	CCAAT	1186	5	-	Arabidopsis thaliana	common cis-acting element in promoter and enhancer regions
PAL28	CAAT-box	CAAAT	1255	5	-	Pisum sativum	common cis-acting element in promoter and enhancer regions
PAL28	CAAT-box	CAAAT	1331	5	-	Pisum sativum	common cis-acting element in promoter and enhancer regions
PAL28	CAAT-box	CAAAT	1405	5	+	Pisum sativum	common cis-acting element in promoter and enhancer regions
PAL28	CAAT-box	CAAAT	1519	5	-	Pisum sativum	common cis-acting element in promoter and enhancer regions
PAL28	CAAT-box	CCAAT	1791	5	-	Arabidopsis thaliana	common cis-acting element in promoter and enhancer regions
PAL28	CAAT-box	CAAAT	1929	5	+	Pisum sativum	common cis-acting element in promoter and enhancer regions
PAL29	CAAT-box	CAAAT	56	5	-	Pisum sativum	common cis-acting element in promoter and enhancer regions
PAL29	CAAT-box	CCAAT	175	5	-	Arabidopsis thaliana	common cis-acting element in promoter and enhancer regions
PAL29	CAAT-box	CCAAT	611	5	-	Arabidopsis thaliana	common cis-acting element in promoter and enhancer regions
PAL29	CAAT-box	CAAAT	881	5	+	Pisum sativum	common cis-acting element in promoter and enhancer regions
PAL29	CAAT-box	CAAAT	1614	5	-	Pisum sativum	common cis-acting element in promoter and enhancer regions
PAL29	CAAT-box	CAAAT	1828	5	+	Pisum sativum	common cis-acting element in promoter and enhancer regions
PAL29	CAAT-box	CAAAT	1863	5	-	Pisum sativum	common cis-acting element in promoter and enhancer regions
PAL29	CAAT-box	CAAAT	1943	5	-	Pisum sativum	common cis-acting element in promoter and enhancer regions
PAL3	CAAT-box	CCAAT	88	5	+	Arabidopsis thaliana	common cis-acting element in promoter and enhancer regions
PAL3	CAAT-box	CAAAT	587	5	-	Pisum sativum	common cis-acting element in promoter and enhancer regions
PAL3	CAAT-box	CAAAT	642	5	+	Pisum sativum	common cis-acting element in promoter and enhancer regions
PAL3	CAAT-box	CAAAT	779	5	+	Pisum sativum	common cis-acting element in promoter and enhancer regions
PAL3	CAAT-box	CCAAT	937	5	-	Arabidopsis thaliana	common cis-acting element in promoter and enhancer regions
PAL3	CAAT-box	CAAAT	1113	5	+	Pisum sativum	common cis-acting element in promoter and enhancer regions
PAL3	CAAT-box	CCAAT	1403	5	+	Arabidopsis thaliana	common cis-acting element in promoter and enhancer regions
PAL3	CAAT-box	CCAAT	1426	5	+	Arabidopsis thaliana	common cis-acting element in promoter and enhancer regions
PAL3	CAAT-box	CCAAT	1441	5	+	Arabidopsis thaliana	common cis-acting element in promoter and enhancer regions
PAL3	CAAT-box	CCAAT	1476	5	+	Arabidopsis thaliana	common cis-acting element in promoter and enhancer regions
PAL3	CAAT-box	CAAAT	1588	5	+	Pisum sativum	common cis-acting element in promoter and enhancer regions
PAL3	CAAT-box	CCAAT	1790	5	-	Arabidopsis thaliana	common cis-acting element in promoter and enhancer regions
PAL30	CAAT-box	CAAAT	52	5	-	Pisum sativum	common cis-acting element in promoter and enhancer regions
PAL30	CAAT-box	CAAAT	67	5	+	Pisum sativum	common cis-acting element in promoter and enhancer regions
PAL30	CAAT-box	CAAAT	177	5	-	Pisum sativum	common cis-acting element in promoter and enhancer regions
PAL30	CAAT-box	CCAAT	318	5	-	Arabidopsis thaliana	common cis-acting element in promoter and enhancer regions
PAL30	CAAT-box	CAAAT	523	5	+	Pisum sativum	common cis-acting element in promoter and enhancer regions
PAL30	CAAT-box	CAAAT	537	5	+	Pisum sativum	common cis-acting element in promoter and enhancer regions
PAL30	CAAT-box	CCAAT	935	5	-	Arabidopsis thaliana	common cis-acting element in promoter and enhancer regions
PAL30	CAAT-box	CAAAT	1309	5	-	Pisum sativum	common cis-acting element in promoter and enhancer regions
PAL30	CAAT-box	CAAAT	1650	5	+	Pisum sativum	common cis-acting element in promoter and enhancer regions
PAL30	CAAT-box	CAAAT	1690	5	+	Pisum sativum	common cis-acting element in promoter and enhancer regions
PAL30	CAAT-box	CAAAT	1731	5	-	Pisum sativum	common cis-acting element in promoter and enhancer regions
PAL31	CAAT-box	CAAAT	172	5	-	Pisum sativum	common cis-acting element in promoter and enhancer regions
PAL31	CAAT-box	CCAAT	204	5	-	Arabidopsis thaliana	common cis-acting element in promoter and enhancer regions
PAL31	CAAT-box	CAAAT	619	5	-	Pisum sativum	common cis-acting element in promoter and enhancer regions
PAL31	CAAT-box	CCAAT	711	5	+	Arabidopsis thaliana	common cis-acting element in promoter and enhancer regions
PAL31	CAAT-box	CAAAT	869	5	-	Pisum sativum	common cis-acting element in promoter and enhancer regions
PAL31	CAAT-box	CAAAT	1106	5	+	Pisum sativum	common cis-acting element in promoter and enhancer regions
PAL31	CAAT-box	CAAAT	1112	5	+	Pisum sativum	common cis-acting element in promoter and enhancer regions
PAL31	CAAT-box	CAAAT	1115	5	-	Pisum sativum	common cis-acting element in promoter and enhancer regions
PAL31	CAAT-box	CAAAT	1305	5	-	Pisum sativum	common cis-acting element in promoter and enhancer regions
PAL31	CAAT-box	CAAAT	1453	5	+	Pisum sativum	common cis-acting element in promoter and enhancer regions
PAL32	CAAT-box	CAAAT	37	5	-	Pisum sativum	common cis-acting element in promoter and enhancer regions
PAL32	CAAT-box	CCAAT	104	5	-	Arabidopsis thaliana	common cis-acting element in promoter and enhancer regions
PAL32	CAAT-box	CAAAT	274	5	+	Pisum sativum	common cis-acting element in promoter and enhancer regions
PAL32	CAAT-box	CAAAT	319	5	-	Pisum sativum	common cis-acting element in promoter and enhancer regions
PAL32	CAAT-box	CAAAT	433	5	+	Pisum sativum	common cis-acting element in promoter and enhancer regions
PAL32	CAAT-box	CAAAT	467	5	-	Pisum sativum	common cis-acting element in promoter and enhancer regions
PAL32	CAAT-box	CAAAT	610	5	+	Pisum sativum	common cis-acting element in promoter and enhancer regions
PAL32	CAAT-box	CCAAT	751	5	-	Arabidopsis thaliana	common cis-acting element in promoter and enhancer regions
PAL32	CAAT-box	CAAAT	893	5	+	Pisum sativum	common cis-acting element in promoter and enhancer regions
PAL32	CAAT-box	TGCAAATCT	1118	9	-	Brassica juncea	common cis-acting element in promoter and enhancer regions
PAL32	CAAT-box	CAAAT	1120	5	-	Pisum sativum	common cis-acting element in promoter and enhancer regions
PAL32	CAAT-box	CAAAT	1164	5	+	Pisum sativum	common cis-acting element in promoter and enhancer regions
PAL32	CAAT-box	CCAAT	1378	5	+	Arabidopsis thaliana	common cis-acting element in promoter and enhancer regions
PAL32	CAAT-box	CAAAT	1858	5	+	Pisum sativum	common cis-acting element in promoter and enhancer regions
PAL33	CAAT-box	CAAAT	369	5	-	Pisum sativum	common cis-acting element in promoter and enhancer regions
PAL33	CAAT-box	CCAAT	417	5	+	Arabidopsis thaliana	common cis-acting element in promoter and enhancer regions
PAL33	CAAT-box	CAAAT	450	5	+	Pisum sativum	common cis-acting element in promoter and enhancer regions
PAL33	CAAT-box	CAAAT	490	5	+	Pisum sativum	common cis-acting element in promoter and enhancer regions
PAL33	CAAT-box	CAAAT	530	5	-	Pisum sativum	common cis-acting element in promoter and enhancer regions
PAL33	CAAT-box	CAAAT	536	5	-	Pisum sativum	common cis-acting element in promoter and enhancer regions
PAL33	CAAT-box	CAAAT	552	5	-	Pisum sativum	common cis-acting element in promoter and enhancer regions
PAL33	CAAT-box	CAAAT	738	5	+	Pisum sativum	common cis-acting element in promoter and enhancer regions
PAL33	CAAT-box	CAAAT	805	5	-	Pisum sativum	common cis-acting element in promoter and enhancer regions
PAL33	CAAT-box	CAAAT	983	5	-	Pisum sativum	common cis-acting element in promoter and enhancer regions
PAL33	CAAT-box	CCAAT	1349	5	-	Arabidopsis thaliana	common cis-acting element in promoter and enhancer regions
PAL33	CAAT-box	CCAAT	1427	5	+	Arabidopsis thaliana	common cis-acting element in promoter and enhancer regions
PAL33	CAAT-box	CCAAT	1482	5	+	Arabidopsis thaliana	common cis-acting element in promoter and enhancer regions
PAL33	CAAT-box	CCAAT	1919	5	+	Arabidopsis thaliana	common cis-acting element in promoter and enhancer regions
PAL33	CAAT-box	CCAAT	1983	5	+	Arabidopsis thaliana	common cis-acting element in promoter and enhancer regions
PAL34	CAAT-box	CAAAT	75	5	+	Pisum sativum	common cis-acting element in promoter and enhancer regions
PAL34	CAAT-box	CAAAT	184	5	-	Pisum sativum	common cis-acting element in promoter and enhancer regions
PAL34	CAAT-box	CCAAT	545	5	+	Arabidopsis thaliana	common cis-acting element in promoter and enhancer regions
PAL34	CAAT-box	CAAAT	852	5	+	Pisum sativum	common cis-acting element in promoter and enhancer regions
PAL34	CAAT-box	CAAAT	991	5	-	Pisum sativum	common cis-acting element in promoter and enhancer regions
PAL34	CAAT-box	CAAAT	1046	5	-	Pisum sativum	common cis-acting element in promoter and enhancer regions
PAL34	CAAT-box	CAAAT	1106	5	+	Pisum sativum	common cis-acting element in promoter and enhancer regions
PAL34	CAAT-box	CAAAT	1413	5	+	Pisum sativum	common cis-acting element in promoter and enhancer regions
PAL34	CAAT-box	CAAAT	1510	5	+	Pisum sativum	common cis-acting element in promoter and enhancer regions
PAL34	CAAT-box	CAAAT	1587	5	+	Pisum sativum	common cis-acting element in promoter and enhancer regions
PAL34	CAAT-box	CAAAT	1695	5	+	Pisum sativum	common cis-acting element in promoter and enhancer regions
PAL34	CAAT-box	CAAAT	1698	5	-	Pisum sativum	common cis-acting element in promoter and enhancer regions
PAL34	CAAT-box	CAAAT	1809	5	-	Pisum sativum	common cis-acting element in promoter and enhancer regions
PAL34	CAAT-box	CAAAT	1841	5	-	Pisum sativum	common cis-acting element in promoter and enhancer regions
PAL35	CAAT-box	CAAAT	127	5	-	Pisum sativum	common cis-acting element in promoter and enhancer regions
PAL35	CAAT-box	CAAAT	159	5	+	Pisum sativum	common cis-acting element in promoter and enhancer regions
PAL35	CAAT-box	CAAAT	187	5	+	Pisum sativum	common cis-acting element in promoter and enhancer regions
PAL35	CAAT-box	CCAAT	210	5	+	Arabidopsis thaliana	common cis-acting element in promoter and enhancer regions
PAL35	CAAT-box	CAAAT	637	5	-	Pisum sativum	common cis-acting element in promoter and enhancer regions
PAL35	CAAT-box	CCAAT	915	5	+	Arabidopsis thaliana	common cis-acting element in promoter and enhancer regions
PAL35	CAAT-box	CAAAT	1024	5	-	Pisum sativum	common cis-acting element in promoter and enhancer regions
PAL35	CAAT-box	CAAAT	1921	5	+	Pisum sativum	common cis-acting element in promoter and enhancer regions
PAL36	CAAT-box	CAAAT	184	5	+	Pisum sativum	common cis-acting element in promoter and enhancer regions
PAL36	CAAT-box	CAAAT	201	5	+	Pisum sativum	common cis-acting element in promoter and enhancer regions
PAL36	CAAT-box	CAAAT	814	5	+	Pisum sativum	common cis-acting element in promoter and enhancer regions
PAL36	CAAT-box	TGCCAAC	1089	7	-	Petunia hybrida	common cis-acting element in promoter and enhancer regions
PAL36	CAAT-box	CCAAT	1425	5	+	Arabidopsis thaliana	common cis-acting element in promoter and enhancer regions
PAL36	CAAT-box	CAAAT	1453	5	-	Pisum sativum	common cis-acting element in promoter and enhancer regions
PAL36	CAAT-box	CCAAT	1870	5	-	Arabidopsis thaliana	common cis-acting element in promoter and enhancer regions
PAL37	CAAT-box	CCAAT	29	5	+	Arabidopsis thaliana	common cis-acting element in promoter and enhancer regions
PAL37	CAAT-box	CCAAT	53	5	-	Arabidopsis thaliana	common cis-acting element in promoter and enhancer regions
PAL37	CAAT-box	CCAAT	220	5	-	Arabidopsis thaliana	common cis-acting element in promoter and enhancer regions
PAL37	CAAT-box	CAAAT	510	5	-	Pisum sativum	common cis-acting element in promoter and enhancer regions
PAL37	CAAT-box	CAAAT	640	5	-	Pisum sativum	common cis-acting element in promoter and enhancer regions
PAL37	CAAT-box	CAAAT	666	5	+	Pisum sativum	common cis-acting element in promoter and enhancer regions
PAL37	CAAT-box	CCAAT	1505	5	+	Arabidopsis thaliana	common cis-acting element in promoter and enhancer regions
PAL37	CAAT-box	CCAAT	1508	5	-	Arabidopsis thaliana	common cis-acting element in promoter and enhancer regions
PAL37	CAAT-box	CAAAT	1829	5	+	Pisum sativum	common cis-acting element in promoter and enhancer regions
PAL37	CAAT-box	CAAAT	1848	5	+	Pisum sativum	common cis-acting element in promoter and enhancer regions
PAL4	CAAT-box	CAAAT	26	5	-	Pisum sativum	common cis-acting element in promoter and enhancer regions
PAL4	CAAT-box	CAAAT	73	5	-	Pisum sativum	common cis-acting element in promoter and enhancer regions
PAL4	CAAT-box	CCAAT	103	5	+	Arabidopsis thaliana	common cis-acting element in promoter and enhancer regions
PAL4	CAAT-box	CCAAT	193	5	+	Arabidopsis thaliana	common cis-acting element in promoter and enhancer regions
PAL4	CAAT-box	CAAAT	335	5	+	Pisum sativum	common cis-acting element in promoter and enhancer regions
PAL4	CAAT-box	CCAAT	396	5	+	Arabidopsis thaliana	common cis-acting element in promoter and enhancer regions
PAL4	CAAT-box	CCAAT	424	5	+	Arabidopsis thaliana	common cis-acting element in promoter and enhancer regions
PAL4	CAAT-box	CCAAT	470	5	-	Arabidopsis thaliana	common cis-acting element in promoter and enhancer regions
PAL4	CAAT-box	CCAAT	632	5	+	Arabidopsis thaliana	common cis-acting element in promoter and enhancer regions
PAL4	CAAT-box	CAAAT	778	5	-	Pisum sativum	common cis-acting element in promoter and enhancer regions
PAL4	CAAT-box	CAAAT	929	5	-	Pisum sativum	common cis-acting element in promoter and enhancer regions
PAL4	CAAT-box	CCCAATTT	1150	8	+	Arabidopsis thaliana	common cis-acting element in promoter and enhancer regions
PAL4	CAAT-box	CCAAT	1151	5	+	Arabidopsis thaliana	common cis-acting element in promoter and enhancer regions
PAL4	CAAT-box	CAAAT	1434	5	-	Pisum sativum	common cis-acting element in promoter and enhancer regions
PAL4	CAAT-box	CAAAT	1914	5	+	Pisum sativum	common cis-acting element in promoter and enhancer regions
PAL4	CAAT-box	CCAAT	1939	5	+	Arabidopsis thaliana	common cis-acting element in promoter and enhancer regions
PAL5	CAAT-box	CAAAT	302	5	-	Pisum sativum	common cis-acting element in promoter and enhancer regions
PAL5	CAAT-box	CAAAT	398	5	-	Pisum sativum	common cis-acting element in promoter and enhancer regions
PAL5	CAAT-box	CAAAT	638	5	+	Pisum sativum	common cis-acting element in promoter and enhancer regions
PAL5	CAAT-box	CAAAT	979	5	-	Pisum sativum	common cis-acting element in promoter and enhancer regions
PAL5	CAAT-box	CAAAT	1191	5	-	Pisum sativum	common cis-acting element in promoter and enhancer regions
PAL5	CAAT-box	CCAAT	1200	5	+	Arabidopsis thaliana	common cis-acting element in promoter and enhancer regions
PAL5	CAAT-box	CAAAT	1493	5	+	Pisum sativum	common cis-acting element in promoter and enhancer regions
PAL5	CAAT-box	CCAAT	1735	5	-	Arabidopsis thaliana	common cis-acting element in promoter and enhancer regions
PAL5	CAAT-box	CCAAT	1750	5	-	Arabidopsis thaliana	common cis-acting element in promoter and enhancer regions
PAL5	CAAT-box	CAAAT	1890	5	-	Pisum sativum	common cis-acting element in promoter and enhancer regions
PAL5	CAAT-box	CCAAT	1919	5	-	Arabidopsis thaliana	common cis-acting element in promoter and enhancer regions
PAL6	CAAT-box	CAAAT	680	5	-	Pisum sativum	common cis-acting element in promoter and enhancer regions
PAL6	CAAT-box	CAAAT	1396	5	-	Pisum sativum	common cis-acting element in promoter and enhancer regions
PAL6	CAAT-box	CCAAT	1503	5	-	Arabidopsis thaliana	common cis-acting element in promoter and enhancer regions
PAL7	CAAT-box	CCAAT	208	5	-	Arabidopsis thaliana	common cis-acting element in promoter and enhancer regions
PAL7	CAAT-box	CAAAT	489	5	+	Pisum sativum	common cis-acting element in promoter and enhancer regions
PAL7	CAAT-box	CAAAT	611	5	-	Pisum sativum	common cis-acting element in promoter and enhancer regions
PAL7	CAAT-box	CCAAT	637	5	+	Arabidopsis thaliana	common cis-acting element in promoter and enhancer regions
PAL7	CAAT-box	CAAAT	725	5	-	Pisum sativum	common cis-acting element in promoter and enhancer regions
PAL7	CAAT-box	CCAAT	948	5	+	Arabidopsis thaliana	common cis-acting element in promoter and enhancer regions
PAL7	CAAT-box	CAAAT	1203	5	+	Pisum sativum	common cis-acting element in promoter and enhancer regions
PAL7	CAAT-box	CCAAT	1285	5	-	Arabidopsis thaliana	common cis-acting element in promoter and enhancer regions
PAL7	CAAT-box	CAAAT	1593	5	+	Pisum sativum	common cis-acting element in promoter and enhancer regions
PAL7	CAAT-box	CCAAT	1679	5	-	Arabidopsis thaliana	common cis-acting element in promoter and enhancer regions
PAL8	CAAT-box	CAAAT	312	5	-	Pisum sativum	common cis-acting element in promoter and enhancer regions
PAL8	CAAT-box	CAAAT	738	5	+	Pisum sativum	common cis-acting element in promoter and enhancer regions
PAL8	CAAT-box	CAAAT	778	5	-	Pisum sativum	common cis-acting element in promoter and enhancer regions
PAL8	CAAT-box	CCAAT	864	5	-	Arabidopsis thaliana	common cis-acting element in promoter and enhancer regions
PAL8	CAAT-box	CAAAT	911	5	+	Pisum sativum	common cis-acting element in promoter and enhancer regions
PAL8	CAAT-box	CCAAT	954	5	-	Arabidopsis thaliana	common cis-acting element in promoter and enhancer regions
PAL8	CAAT-box	CAAAT	1164	5	-	Pisum sativum	common cis-acting element in promoter and enhancer regions
PAL8	CAAT-box	CCAAT	1183	5	+	Arabidopsis thaliana	common cis-acting element in promoter and enhancer regions
PAL8	CAAT-box	CCAAT	1670	5	+	Arabidopsis thaliana	common cis-acting element in promoter and enhancer regions
PAL9	CAAT-box	CCAAT	233	5	-	Arabidopsis thaliana	common cis-acting element in promoter and enhancer regions
PAL9	CAAT-box	CCAAT	465	5	+	Arabidopsis thaliana	common cis-acting element in promoter and enhancer regions
PAL9	CAAT-box	CAAAT	553	5	+	Pisum sativum	common cis-acting element in promoter and enhancer regions
PAL9	CAAT-box	CAAAT	562	5	+	Pisum sativum	common cis-acting element in promoter and enhancer regions
PAL9	CAAT-box	CAAAT	757	5	+	Pisum sativum	common cis-acting element in promoter and enhancer regions
PAL9	CAAT-box	CAAAT	1027	5	-	Pisum sativum	common cis-acting element in promoter and enhancer regions
PAL9	CAAT-box	CAAAT	1489	5	-	Pisum sativum	common cis-acting element in promoter and enhancer regions
PAL9	CAAT-box	CAAAT	1504	5	-	Pisum sativum	common cis-acting element in promoter and enhancer regions
PAL9	CAAT-box	CAAAT	1697	5	-	Pisum sativum	common cis-acting element in promoter and enhancer regions
PAL9	CAAT-box	CAAAT	1859	5	-	Pisum sativum	common cis-acting element in promoter and enhancer regions
PAL1	TATA-box	TATA	508	4	+	Arabidopsis thaliana	core promoter element around -30 of transcription start
PAL1	TATA-box	TATA	663	4	+	Arabidopsis thaliana	core promoter element around -30 of transcription start
PAL1	TATA-box	TATACA	695	6	-	Helianthus annuus	core promoter element around -30 of transcription start
PAL1	TATA-box	TATA	697	4	+	Arabidopsis thaliana	core promoter element around -30 of transcription start
PAL1	TATA-box	TATA	706	4	+	Arabidopsis thaliana	core promoter element around -30 of transcription start
PAL1	TATA-box	ATTATA	1007	6	+	Brassica napus	core promoter element around -30 of transcription start
PAL1	TATA-box	TATAA	1008	5	-	Arabidopsis thaliana	core promoter element around -30 of transcription start
PAL1	TATA-box	TATA	1009	4	-	Arabidopsis thaliana	core promoter element around -30 of transcription start
PAL1	TATA-box	TATA	1174	4	-	Arabidopsis thaliana	core promoter element around -30 of transcription start
PAL1	TATA-box	TATA	1763	4	-	Arabidopsis thaliana	core promoter element around -30 of transcription start
PAL1	TATA-box	TATAA	1987	5	-	Arabidopsis thaliana	core promoter element around -30 of transcription start
PAL1	TATA-box	TATA	1988	4	-	Arabidopsis thaliana	core promoter element around -30 of transcription start
PAL10	TATA-box	TATA	135	4	+	Arabidopsis thaliana	core promoter element around -30 of transcription start
PAL10	TATA-box	ATATAT	597	6	+	Brassica napus	core promoter element around -30 of transcription start
PAL10	TATA-box	TATA	598	4	+	Arabidopsis thaliana	core promoter element around -30 of transcription start
PAL10	TATA-box	taTATAAAtc	686	9	-	Arabidopsis thaliana	core promoter element around -30 of transcription start
PAL10	TATA-box	ATTATA	688	6	+	Brassica napus	core promoter element around -30 of transcription start
PAL10	TATA-box	TATATAA	689	7	-	Arabidopsis thaliana	core promoter element around -30 of transcription start
PAL10	TATA-box	TATATA	690	6	+	Arabidopsis thaliana	core promoter element around -30 of transcription start
PAL10	TATA-box	ATATAT	691	6	+	Brassica napus	core promoter element around -30 of transcription start
PAL10	TATA-box	TATATA	692	6	+	Arabidopsis thaliana	core promoter element around -30 of transcription start
PAL10	TATA-box	TATA	694	4	+	Arabidopsis thaliana	core promoter element around -30 of transcription start
PAL10	TATA-box	ccTATAAAaa	1315	9	+	Arabidopsis thaliana	core promoter element around -30 of transcription start
PAL10	TATA-box	TATATA	1317	6	-	Arabidopsis thaliana	core promoter element around -30 of transcription start
PAL10	TATA-box	ATATAA	1318	6	+	Brassica oleracea	core promoter element around -30 of transcription start
PAL10	TATA-box	TATA	1319	4	-	Arabidopsis thaliana	core promoter element around -30 of transcription start
PAL11	TATA-box	TATA	1	4	+	Arabidopsis thaliana	core promoter element around -30 of transcription start
PAL11	TATA-box	ATTATA	339	6	+	Brassica napus	core promoter element around -30 of transcription start
PAL11	TATA-box	TATAA	340	5	-	Arabidopsis thaliana	core promoter element around -30 of transcription start
PAL11	TATA-box	TATA	341	4	+	Arabidopsis thaliana	core promoter element around -30 of transcription start
PAL11	TATA-box	TATA	380	4	+	Arabidopsis thaliana	core promoter element around -30 of transcription start
PAL11	TATA-box	TATA	715	4	+	Arabidopsis thaliana	core promoter element around -30 of transcription start
PAL11	TATA-box	ATATAT	1177	6	-	Brassica napus	core promoter element around -30 of transcription start
PAL11	TATA-box	TATA	1178	4	-	Arabidopsis thaliana	core promoter element around -30 of transcription start
PAL11	TATA-box	taTATAAAtc	1266	9	-	Arabidopsis thaliana	core promoter element around -30 of transcription start
PAL11	TATA-box	ATTATA	1268	6	+	Brassica napus	core promoter element around -30 of transcription start
PAL11	TATA-box	TATATAA	1269	7	-	Arabidopsis thaliana	core promoter element around -30 of transcription start
PAL11	TATA-box	TATATA	1270	6	-	Arabidopsis thaliana	core promoter element around -30 of transcription start
PAL11	TATA-box	ATATAT	1271	6	-	Brassica napus	core promoter element around -30 of transcription start
PAL11	TATA-box	TATATA	1272	6	-	Arabidopsis thaliana	core promoter element around -30 of transcription start
PAL11	TATA-box	TATA	1274	4	-	Arabidopsis thaliana	core promoter element around -30 of transcription start
PAL11	TATA-box	ccTATAAAaa	1895	9	+	Arabidopsis thaliana	core promoter element around -30 of transcription start
PAL11	TATA-box	TATATA	1897	6	-	Arabidopsis thaliana	core promoter element around -30 of transcription start
PAL11	TATA-box	ATATAA	1898	6	+	Brassica oleracea	core promoter element around -30 of transcription start
PAL11	TATA-box	TATA	1899	4	-	Arabidopsis thaliana	core promoter element around -30 of transcription start
PAL12	TATA-box	taTATAAAtc	704	9	-	Arabidopsis thaliana	core promoter element around -30 of transcription start
PAL12	TATA-box	TATAAAT	705	7	-	Brassica juncea	core promoter element around -30 of transcription start
PAL12	TATA-box	TATAAA	706	6	-	Helianthus annuus	core promoter element around -30 of transcription start
PAL12	TATA-box	TATATAA	707	7	-	Arabidopsis thaliana	core promoter element around -30 of transcription start
PAL12	TATA-box	TATATA	708	6	+	Arabidopsis thaliana	core promoter element around -30 of transcription start
PAL12	TATA-box	TATA	710	4	+	Arabidopsis thaliana	core promoter element around -30 of transcription start
PAL12	TATA-box	TATAAA	888	6	-	Helianthus annuus	core promoter element around -30 of transcription start
PAL12	TATA-box	TATAA	889	5	-	Arabidopsis thaliana	core promoter element around -30 of transcription start
PAL12	TATA-box	TATA	890	4	+	Arabidopsis thaliana	core promoter element around -30 of transcription start
PAL13	TATA-box	TACAAAA	605	7	+	Oryza sativa	core promoter element around -30 of transcription start
PAL13	TATA-box	ATTATA	1089	6	+	Brassica napus	core promoter element around -30 of transcription start
PAL13	TATA-box	TATAA	1090	5	-	Arabidopsis thaliana	core promoter element around -30 of transcription start
PAL13	TATA-box	TATA	1091	4	-	Arabidopsis thaliana	core promoter element around -30 of transcription start
PAL13	TATA-box	TATA	1437	4	-	Arabidopsis thaliana	core promoter element around -30 of transcription start
PAL13	TATA-box	TATAAA	1785	6	-	Helianthus annuus	core promoter element around -30 of transcription start
PAL13	TATA-box	TATAA	1786	5	-	Arabidopsis thaliana	core promoter element around -30 of transcription start
PAL13	TATA-box	TATA	1787	4	-	Arabidopsis thaliana	core promoter element around -30 of transcription start
PAL14	TATA-box	ccTATAAAaa	51	9	-	Arabidopsis thaliana	core promoter element around -30 of transcription start
PAL14	TATA-box	ATATAT	201	6	+	Brassica napus	core promoter element around -30 of transcription start
PAL14	TATA-box	TATA	202	4	+	Arabidopsis thaliana	core promoter element around -30 of transcription start
PAL15	TATA-box	ATTATA	338	6	+	Brassica napus	core promoter element around -30 of transcription start
PAL15	TATA-box	TATAA	339	5	-	Arabidopsis thaliana	core promoter element around -30 of transcription start
PAL15	TATA-box	TATA	340	4	+	Arabidopsis thaliana	core promoter element around -30 of transcription start
PAL15	TATA-box	ATTATA	628	6	+	Brassica napus	core promoter element around -30 of transcription start
PAL15	TATA-box	TATAA	629	5	-	Arabidopsis thaliana	core promoter element around -30 of transcription start
PAL15	TATA-box	TATA	630	4	+	Arabidopsis thaliana	core promoter element around -30 of transcription start
PAL15	TATA-box	ATTATA	677	6	+	Brassica napus	core promoter element around -30 of transcription start
PAL15	TATA-box	TATAA	678	5	-	Arabidopsis thaliana	core promoter element around -30 of transcription start
PAL15	TATA-box	TATA	679	4	+	Arabidopsis thaliana	core promoter element around -30 of transcription start
PAL15	TATA-box	TACAAAA	782	7	+	Oryza sativa	core promoter element around -30 of transcription start
PAL15	TATA-box	TATA	960	4	+	Arabidopsis thaliana	core promoter element around -30 of transcription start
PAL15	TATA-box	TATA	1007	4	-	Arabidopsis thaliana	core promoter element around -30 of transcription start
PAL15	TATA-box	TATA	1216	4	-	Arabidopsis thaliana	core promoter element around -30 of transcription start
PAL15	TATA-box	TATA	1286	4	-	Arabidopsis thaliana	core promoter element around -30 of transcription start
PAL15	TATA-box	TATATA	1564	6	-	Arabidopsis thaliana	core promoter element around -30 of transcription start
PAL15	TATA-box	ATATAT	1565	6	-	Brassica napus	core promoter element around -30 of transcription start
PAL15	TATA-box	TATATA	1566	6	-	Arabidopsis thaliana	core promoter element around -30 of transcription start
PAL15	TATA-box	ATATAT	1567	6	-	Brassica napus	core promoter element around -30 of transcription start
PAL15	TATA-box	TATA	1568	4	-	Arabidopsis thaliana	core promoter element around -30 of transcription start
PAL15	TATA-box	TACATAAA	1872	8	-	Oryza sativa	core promoter element around -30 of transcription start
PAL16	TATA-box	TATA	190	4	+	Arabidopsis thaliana	core promoter element around -30 of transcription start
PAL16	TATA-box	TATA	222	4	+	Arabidopsis thaliana	core promoter element around -30 of transcription start
PAL16	TATA-box	TATA	282	4	+	Arabidopsis thaliana	core promoter element around -30 of transcription start
PAL16	TATA-box	TATAA	588	5	-	Arabidopsis thaliana	core promoter element around -30 of transcription start
PAL16	TATA-box	TATA	589	4	+	Arabidopsis thaliana	core promoter element around -30 of transcription start
PAL16	TATA-box	TATATA	1178	6	-	Arabidopsis thaliana	core promoter element around -30 of transcription start
PAL16	TATA-box	ATATAT	1179	6	-	Brassica napus	core promoter element around -30 of transcription start
PAL16	TATA-box	TATA	1180	4	-	Arabidopsis thaliana	core promoter element around -30 of transcription start
PAL16	TATA-box	ATATAT	1577	6	-	Brassica napus	core promoter element around -30 of transcription start
PAL16	TATA-box	TATA	1578	4	-	Arabidopsis thaliana	core promoter element around -30 of transcription start
PAL16	TATA-box	TATA	1611	4	-	Arabidopsis thaliana	core promoter element around -30 of transcription start
PAL16	TATA-box	TATA	1829	4	-	Arabidopsis thaliana	core promoter element around -30 of transcription start
PAL16	TATA-box	TATA	1845	4	-	Arabidopsis thaliana	core promoter element around -30 of transcription start
PAL16	TATA-box	TATA	1980	4	-	Arabidopsis thaliana	core promoter element around -30 of transcription start
PAL17	TATA-box	TACAAAA	122	7	+	Oryza sativa	core promoter element around -30 of transcription start
PAL17	TATA-box	ATTATA	743	6	+	Brassica napus	core promoter element around -30 of transcription start
PAL17	TATA-box	TATAA	744	5	-	Arabidopsis thaliana	core promoter element around -30 of transcription start
PAL17	TATA-box	TATA	745	4	+	Arabidopsis thaliana	core promoter element around -30 of transcription start
PAL17	TATA-box	TATA	873	4	+	Arabidopsis thaliana	core promoter element around -30 of transcription start
PAL17	TATA-box	TATA	964	4	+	Arabidopsis thaliana	core promoter element around -30 of transcription start
PAL17	TATA-box	TATAA	1054	5	-	Arabidopsis thaliana	core promoter element around -30 of transcription start
PAL17	TATA-box	TATA	1055	4	-	Arabidopsis thaliana	core promoter element around -30 of transcription start
PAL18	TATA-box	TACAAAA	201	7	+	Oryza sativa	core promoter element around -30 of transcription start
PAL18	TATA-box	ATATAA	287	6	+	Brassica oleracea	core promoter element around -30 of transcription start
PAL18	TATA-box	TATA	288	4	+	Arabidopsis thaliana	core promoter element around -30 of transcription start
PAL18	TATA-box	TATTTAAA	310	8	+	Arabidopsis thaliana	core promoter element around -30 of transcription start
PAL18	TATA-box	tcTATAAATAgg	942	11	-	Nicotiana tabacum	core promoter element around -30 of transcription start
PAL18	TATA-box	ccTATAAAaa	944	9	-	Arabidopsis thaliana	core promoter element around -30 of transcription start
PAL18	TATA-box	TATAAAT	945	7	-	Brassica juncea	core promoter element around -30 of transcription start
PAL18	TATA-box	TATAAA	946	6	-	Helianthus annuus	core promoter element around -30 of transcription start
PAL18	TATA-box	TATAA	947	5	-	Arabidopsis thaliana	core promoter element around -30 of transcription start
PAL18	TATA-box	TATA	948	4	+	Arabidopsis thaliana	core promoter element around -30 of transcription start
PAL18	TATA-box	ATATAA	1251	6	+	Brassica oleracea	core promoter element around -30 of transcription start
PAL18	TATA-box	TATA	1252	4	-	Arabidopsis thaliana	core promoter element around -30 of transcription start
PAL18	TATA-box	TATAA	1375	5	-	Arabidopsis thaliana	core promoter element around -30 of transcription start
PAL18	TATA-box	TATA	1376	4	-	Arabidopsis thaliana	core promoter element around -30 of transcription start
PAL18	TATA-box	TATAA	1447	5	-	Arabidopsis thaliana	core promoter element around -30 of transcription start
PAL18	TATA-box	TATA	1448	4	-	Arabidopsis thaliana	core promoter element around -30 of transcription start
PAL18	TATA-box	TATA	1467	4	-	Arabidopsis thaliana	core promoter element around -30 of transcription start
PAL18	TATA-box	ATATAA	1494	6	+	Brassica oleracea	core promoter element around -30 of transcription start
PAL18	TATA-box	TATA	1495	4	-	Arabidopsis thaliana	core promoter element around -30 of transcription start
PAL18	TATA-box	TATA	1641	4	-	Arabidopsis thaliana	core promoter element around -30 of transcription start
PAL18	TATA-box	TATA	1996	4	-	Arabidopsis thaliana	core promoter element around -30 of transcription start
PAL19	TATA-box	TATA	147	4	+	Arabidopsis thaliana	core promoter element around -30 of transcription start
PAL19	TATA-box	TACAAAA	236	7	+	Oryza sativa	core promoter element around -30 of transcription start
PAL19	TATA-box	TATACA	1953	6	-	Helianthus annuus	core promoter element around -30 of transcription start
PAL19	TATA-box	TATA	1955	4	-	Arabidopsis thaliana	core promoter element around -30 of transcription start
PAL2	TATA-box	ATTATA	200	6	+	Brassica napus	core promoter element around -30 of transcription start
PAL2	TATA-box	TATAA	201	5	-	Arabidopsis thaliana	core promoter element around -30 of transcription start
PAL2	TATA-box	TATA	202	4	+	Arabidopsis thaliana	core promoter element around -30 of transcription start
PAL2	TATA-box	TATA	367	4	+	Arabidopsis thaliana	core promoter element around -30 of transcription start
PAL2	TATA-box	TATA	956	4	+	Arabidopsis thaliana	core promoter element around -30 of transcription start
PAL2	TATA-box	TATAA	1180	5	-	Arabidopsis thaliana	core promoter element around -30 of transcription start
PAL2	TATA-box	TATA	1181	4	-	Arabidopsis thaliana	core promoter element around -30 of transcription start
PAL2	TATA-box	TACAAAA	1493	7	+	Oryza sativa	core promoter element around -30 of transcription start
PAL2	TATA-box	TATAA	1887	5	-	Arabidopsis thaliana	core promoter element around -30 of transcription start
PAL2	TATA-box	TATA	1888	4	-	Arabidopsis thaliana	core promoter element around -30 of transcription start
PAL2	TATA-box	ATATAA	1924	6	+	Brassica oleracea	core promoter element around -30 of transcription start
PAL2	TATA-box	TATA	1925	4	-	Arabidopsis thaliana	core promoter element around -30 of transcription start
PAL20	TATA-box	TATA	13	4	+	Arabidopsis thaliana	core promoter element around -30 of transcription start
PAL20	TATA-box	TATACA	45	6	-	Helianthus annuus	core promoter element around -30 of transcription start
PAL20	TATA-box	TATATA	47	6	+	Arabidopsis thaliana	core promoter element around -30 of transcription start
PAL20	TATA-box	ATATAA	48	6	+	Brassica oleracea	core promoter element around -30 of transcription start
PAL20	TATA-box	TATA	49	4	+	Arabidopsis thaliana	core promoter element around -30 of transcription start
PAL20	TATA-box	TATA	56	4	+	Arabidopsis thaliana	core promoter element around -30 of transcription start
PAL20	TATA-box	TATA	362	4	+	Arabidopsis thaliana	core promoter element around -30 of transcription start
PAL20	TATA-box	ccTATAAAaa	869	9	+	Arabidopsis thaliana	core promoter element around -30 of transcription start
PAL20	TATA-box	ATATAA	870	6	+	Brassica oleracea	core promoter element around -30 of transcription start
PAL20	TATA-box	TATA	871	4	+	Arabidopsis thaliana	core promoter element around -30 of transcription start
PAL20	TATA-box	ATTATA	1209	6	+	Brassica napus	core promoter element around -30 of transcription start
PAL20	TATA-box	TATATAA	1210	7	-	Arabidopsis thaliana	core promoter element around -30 of transcription start
PAL20	TATA-box	TATATA	1211	6	-	Arabidopsis thaliana	core promoter element around -30 of transcription start
PAL20	TATA-box	TATA	1213	4	-	Arabidopsis thaliana	core promoter element around -30 of transcription start
PAL20	TATA-box	TATAAA	1432	6	-	Helianthus annuus	core promoter element around -30 of transcription start
PAL20	TATA-box	TATAA	1433	5	-	Arabidopsis thaliana	core promoter element around -30 of transcription start
PAL20	TATA-box	TATA	1434	4	-	Arabidopsis thaliana	core promoter element around -30 of transcription start
PAL20	TATA-box	ccTATAAAaa	1736	10	+	Arabidopsis thaliana	core promoter element around -30 of transcription start
PAL20	TATA-box	TATA	1738	4	-	Arabidopsis thaliana	core promoter element around -30 of transcription start
PAL20	TATA-box	TATA	1987	4	-	Arabidopsis thaliana	core promoter element around -30 of transcription start
PAL21	TATA-box	TATAA	318	5	-	Arabidopsis thaliana	core promoter element around -30 of transcription start
PAL21	TATA-box	TATA	319	4	+	Arabidopsis thaliana	core promoter element around -30 of transcription start
PAL21	TATA-box	TAAAGATT	415	8	+	Arabidopsis thaliana	core promoter element around -30 of transcription start
PAL21	TATA-box	taTATAAAtc	419	9	-	Arabidopsis thaliana	core promoter element around -30 of transcription start
PAL21	TATA-box	ATATAT	424	6	+	Brassica napus	core promoter element around -30 of transcription start
PAL21	TATA-box	TATA	425	4	+	Arabidopsis thaliana	core promoter element around -30 of transcription start
PAL21	TATA-box	TATA	438	4	+	Arabidopsis thaliana	core promoter element around -30 of transcription start
PAL21	TATA-box	taTATAAAg	756	9	-	Lycopersicon esculentum	core promoter element around -30 of transcription start
PAL21	TATA-box	TATAAA	757	6	-	Helianthus annuus	core promoter element around -30 of transcription start
PAL21	TATA-box	TATATAA	758	7	-	Arabidopsis thaliana	core promoter element around -30 of transcription start
PAL21	TATA-box	TATATA	759	6	+	Arabidopsis thaliana	core promoter element around -30 of transcription start
PAL21	TATA-box	TATA	761	4	+	Arabidopsis thaliana	core promoter element around -30 of transcription start
PAL21	TATA-box	TATAA	1234	5	-	Arabidopsis thaliana	core promoter element around -30 of transcription start
PAL21	TATA-box	TATA	1235	4	-	Arabidopsis thaliana	core promoter element around -30 of transcription start
PAL21	TATA-box	TACAAAA	1664	7	-	Oryza sativa	core promoter element around -30 of transcription start
PAL21	TATA-box	TATAA	1914	5	-	Arabidopsis thaliana	core promoter element around -30 of transcription start
PAL21	TATA-box	TATA	1915	4	-	Arabidopsis thaliana	core promoter element around -30 of transcription start
PAL21	TATA-box	ATTATA	1978	6	+	Brassica napus	core promoter element around -30 of transcription start
PAL21	TATA-box	TATAA	1979	5	-	Arabidopsis thaliana	core promoter element around -30 of transcription start
PAL21	TATA-box	TATA	1980	4	-	Arabidopsis thaliana	core promoter element around -30 of transcription start
PAL22	TATA-box	ATTATA	2	6	+	Brassica napus	core promoter element around -30 of transcription start
PAL22	TATA-box	TATAA	3	5	-	Arabidopsis thaliana	core promoter element around -30 of transcription start
PAL22	TATA-box	TATA	4	4	+	Arabidopsis thaliana	core promoter element around -30 of transcription start
PAL22	TATA-box	TATA	44	4	+	Arabidopsis thaliana	core promoter element around -30 of transcription start
PAL22	TATA-box	TATA	314	4	+	Arabidopsis thaliana	core promoter element around -30 of transcription start
PAL22	TATA-box	ATATAT	321	6	+	Brassica napus	core promoter element around -30 of transcription start
PAL22	TATA-box	TATATA	322	6	+	Arabidopsis thaliana	core promoter element around -30 of transcription start
PAL22	TATA-box	TATA	324	4	+	Arabidopsis thaliana	core promoter element around -30 of transcription start
PAL22	TATA-box	ATATAA	604	6	+	Brassica oleracea	core promoter element around -30 of transcription start
PAL22	TATA-box	TATA	605	4	+	Arabidopsis thaliana	core promoter element around -30 of transcription start
PAL22	TATA-box	TATACA	613	6	-	Helianthus annuus	core promoter element around -30 of transcription start
PAL22	TATA-box	TATA	615	4	+	Arabidopsis thaliana	core promoter element around -30 of transcription start
PAL22	TATA-box	ATATAA	649	6	+	Brassica oleracea	core promoter element around -30 of transcription start
PAL22	TATA-box	TATA	650	4	+	Arabidopsis thaliana	core promoter element around -30 of transcription start
PAL22	TATA-box	TATA	1360	4	-	Arabidopsis thaliana	core promoter element around -30 of transcription start
PAL22	TATA-box	ATATAA	1472	6	+	Brassica oleracea	core promoter element around -30 of transcription start
PAL22	TATA-box	TATA	1473	4	-	Arabidopsis thaliana	core promoter element around -30 of transcription start
PAL22	TATA-box	TATA	1570	4	-	Arabidopsis thaliana	core promoter element around -30 of transcription start
PAL22	TATA-box	TATA	1856	4	-	Arabidopsis thaliana	core promoter element around -30 of transcription start
PAL23	TATA-box	ATATAA	277	6	+	Brassica oleracea	core promoter element around -30 of transcription start
PAL23	TATA-box	TATA	278	4	+	Arabidopsis thaliana	core promoter element around -30 of transcription start
PAL23	TATA-box	TATA	284	4	+	Arabidopsis thaliana	core promoter element around -30 of transcription start
PAL23	TATA-box	TATATAA	373	7	-	Arabidopsis thaliana	core promoter element around -30 of transcription start
PAL23	TATA-box	TATATA	374	6	+	Arabidopsis thaliana	core promoter element around -30 of transcription start
PAL23	TATA-box	ATATAA	375	6	+	Brassica oleracea	core promoter element around -30 of transcription start
PAL23	TATA-box	TATA	376	4	+	Arabidopsis thaliana	core promoter element around -30 of transcription start
PAL23	TATA-box	TACAAAA	430	7	+	Oryza sativa	core promoter element around -30 of transcription start
PAL23	TATA-box	TATAAAA	665	7	-	Pisum sativum	core promoter element around -30 of transcription start
PAL23	TATA-box	TATAAA	666	6	-	Helianthus annuus	core promoter element around -30 of transcription start
PAL23	TATA-box	TATAA	667	5	-	Arabidopsis thaliana	core promoter element around -30 of transcription start
PAL23	TATA-box	TATA	668	4	+	Arabidopsis thaliana	core promoter element around -30 of transcription start
PAL23	TATA-box	TATA	766	4	+	Arabidopsis thaliana	core promoter element around -30 of transcription start
PAL23	TATA-box	TATA	782	4	+	Arabidopsis thaliana	core promoter element around -30 of transcription start
PAL23	TATA-box	ccTATAAAaa	824	9	-	Arabidopsis thaliana	core promoter element around -30 of transcription start
PAL23	TATA-box	TATAAAA	825	7	-	Pisum sativum	core promoter element around -30 of transcription start
PAL23	TATA-box	TATAAA	826	6	-	Helianthus annuus	core promoter element around -30 of transcription start
PAL23	TATA-box	TATAA	827	5	-	Arabidopsis thaliana	core promoter element around -30 of transcription start
PAL23	TATA-box	TATA	828	4	+	Arabidopsis thaliana	core promoter element around -30 of transcription start
PAL23	TATA-box	TATAA	886	5	-	Arabidopsis thaliana	core promoter element around -30 of transcription start
PAL23	TATA-box	TATA	887	4	+	Arabidopsis thaliana	core promoter element around -30 of transcription start
PAL23	TATA-box	TATATA	1362	6	-	Arabidopsis thaliana	core promoter element around -30 of transcription start
PAL23	TATA-box	ATATAT	1363	6	-	Brassica napus	core promoter element around -30 of transcription start
PAL23	TATA-box	TATA	1364	4	-	Arabidopsis thaliana	core promoter element around -30 of transcription start
PAL23	TATA-box	TATA	1425	4	-	Arabidopsis thaliana	core promoter element around -30 of transcription start
PAL23	TATA-box	TATA	1609	4	-	Arabidopsis thaliana	core promoter element around -30 of transcription start
PAL23	TATA-box	TATACA	1615	6	-	Helianthus annuus	core promoter element around -30 of transcription start
PAL23	TATA-box	TATA	1617	4	-	Arabidopsis thaliana	core promoter element around -30 of transcription start
PAL23	TATA-box	TATA	1866	4	-	Arabidopsis thaliana	core promoter element around -30 of transcription start
PAL23	TATA-box	TATACA	1872	6	-	Helianthus annuus	core promoter element around -30 of transcription start
PAL23	TATA-box	TATA	1874	4	-	Arabidopsis thaliana	core promoter element around -30 of transcription start
PAL23	TATA-box	ATATAT	1891	6	-	Brassica napus	core promoter element around -30 of transcription start
PAL23	TATA-box	TATATA	1892	6	-	Arabidopsis thaliana	core promoter element around -30 of transcription start
PAL23	TATA-box	TATA	1894	4	-	Arabidopsis thaliana	core promoter element around -30 of transcription start
PAL24	TATA-box	TATATAA	119	7	-	Arabidopsis thaliana	core promoter element around -30 of transcription start
PAL24	TATA-box	TATATA	120	6	+	Arabidopsis thaliana	core promoter element around -30 of transcription start
PAL24	TATA-box	TATA	122	4	+	Arabidopsis thaliana	core promoter element around -30 of transcription start
PAL24	TATA-box	TATA	313	4	+	Arabidopsis thaliana	core promoter element around -30 of transcription start
PAL24	TATA-box	TATA	791	4	+	Arabidopsis thaliana	core promoter element around -30 of transcription start
PAL24	TATA-box	ATTATA	1101	6	+	Brassica napus	core promoter element around -30 of transcription start
PAL24	TATA-box	TATAA	1102	5	-	Arabidopsis thaliana	core promoter element around -30 of transcription start
PAL24	TATA-box	TATA	1103	4	-	Arabidopsis thaliana	core promoter element around -30 of transcription start
PAL24	TATA-box	TATATA	1165	6	-	Arabidopsis thaliana	core promoter element around -30 of transcription start
PAL24	TATA-box	TATA	1167	4	-	Arabidopsis thaliana	core promoter element around -30 of transcription start
PAL24	TATA-box	ATTATA	1319	6	+	Brassica napus	core promoter element around -30 of transcription start
PAL24	TATA-box	TATAA	1320	5	-	Arabidopsis thaliana	core promoter element around -30 of transcription start
PAL24	TATA-box	TATA	1321	4	-	Arabidopsis thaliana	core promoter element around -30 of transcription start
PAL24	TATA-box	TATAAATA	1858	8	-	Daucus carota	core promoter element around -30 of transcription start
PAL24	TATA-box	TATAAAT	1859	7	-	Brassica juncea	core promoter element around -30 of transcription start
PAL24	TATA-box	TATAAA	1860	6	-	Helianthus annuus	core promoter element around -30 of transcription start
PAL24	TATA-box	TATAA	1861	5	-	Arabidopsis thaliana	core promoter element around -30 of transcription start
PAL24	TATA-box	TATA	1862	4	-	Arabidopsis thaliana	core promoter element around -30 of transcription start
PAL25	TATA-box	TATA	483	4	+	Arabidopsis thaliana	core promoter element around -30 of transcription start
PAL25	TATA-box	TATA	664	4	+	Arabidopsis thaliana	core promoter element around -30 of transcription start
PAL25	TATA-box	ATATAA	799	6	+	Brassica oleracea	core promoter element around -30 of transcription start
PAL25	TATA-box	TATA	800	4	+	Arabidopsis thaliana	core promoter element around -30 of transcription start
PAL25	TATA-box	ATATAT	848	6	+	Brassica napus	core promoter element around -30 of transcription start
PAL25	TATA-box	TATATA	849	6	+	Arabidopsis thaliana	core promoter element around -30 of transcription start
PAL25	TATA-box	TATA	851	4	+	Arabidopsis thaliana	core promoter element around -30 of transcription start
PAL25	TATA-box	TATA	873	4	+	Arabidopsis thaliana	core promoter element around -30 of transcription start
PAL25	TATA-box	TATACA	1317	6	-	Helianthus annuus	core promoter element around -30 of transcription start
PAL25	TATA-box	TATA	1319	4	-	Arabidopsis thaliana	core promoter element around -30 of transcription start
PAL25	TATA-box	TATA	1362	4	-	Arabidopsis thaliana	core promoter element around -30 of transcription start
PAL25	TATA-box	ATATAA	1551	6	+	Brassica oleracea	core promoter element around -30 of transcription start
PAL25	TATA-box	TATA	1552	4	-	Arabidopsis thaliana	core promoter element around -30 of transcription start
PAL25	TATA-box	TATACA	1610	6	-	Helianthus annuus	core promoter element around -30 of transcription start
PAL25	TATA-box	TATA	1612	4	-	Arabidopsis thaliana	core promoter element around -30 of transcription start
PAL25	TATA-box	TATACA	1628	6	-	Helianthus annuus	core promoter element around -30 of transcription start
PAL25	TATA-box	TATA	1630	4	-	Arabidopsis thaliana	core promoter element around -30 of transcription start
PAL25	TATA-box	ATTATA	1771	6	+	Brassica napus	core promoter element around -30 of transcription start
PAL25	TATA-box	TATAA	1772	5	-	Arabidopsis thaliana	core promoter element around -30 of transcription start
PAL25	TATA-box	TATA	1773	4	-	Arabidopsis thaliana	core promoter element around -30 of transcription start
PAL25	TATA-box	TATAA	1848	5	-	Arabidopsis thaliana	core promoter element around -30 of transcription start
PAL25	TATA-box	TATA	1849	4	-	Arabidopsis thaliana	core promoter element around -30 of transcription start
PAL25	TATA-box	TATA	1880	4	-	Arabidopsis thaliana	core promoter element around -30 of transcription start
PAL25	TATA-box	TATA	1940	4	-	Arabidopsis thaliana	core promoter element around -30 of transcription start
PAL26	TATA-box	TATACA	55	6	-	Helianthus annuus	core promoter element around -30 of transcription start
PAL26	TATA-box	TATA	57	4	+	Arabidopsis thaliana	core promoter element around -30 of transcription start
PAL26	TATA-box	TATAAAT	481	7	-	Brassica juncea	core promoter element around -30 of transcription start
PAL26	TATA-box	TATAAA	482	6	-	Helianthus annuus	core promoter element around -30 of transcription start
PAL26	TATA-box	TATAA	483	5	-	Arabidopsis thaliana	core promoter element around -30 of transcription start
PAL26	TATA-box	TATA	484	4	+	Arabidopsis thaliana	core promoter element around -30 of transcription start
PAL26	TATA-box	TATACA	557	6	-	Helianthus annuus	core promoter element around -30 of transcription start
PAL26	TATA-box	TATA	559	4	+	Arabidopsis thaliana	core promoter element around -30 of transcription start
PAL26	TATA-box	TATAA	745	5	-	Arabidopsis thaliana	core promoter element around -30 of transcription start
PAL26	TATA-box	TATA	746	4	+	Arabidopsis thaliana	core promoter element around -30 of transcription start
PAL26	TATA-box	TATACA	1059	6	-	Helianthus annuus	core promoter element around -30 of transcription start
PAL26	TATA-box	TATA	1061	4	-	Arabidopsis thaliana	core promoter element around -30 of transcription start
PAL26	TATA-box	TATAA	1247	5	-	Arabidopsis thaliana	core promoter element around -30 of transcription start
PAL26	TATA-box	TATA	1248	4	-	Arabidopsis thaliana	core promoter element around -30 of transcription start
PAL26	TATA-box	TATACA	1560	6	-	Helianthus annuus	core promoter element around -30 of transcription start
PAL26	TATA-box	TATA	1562	4	-	Arabidopsis thaliana	core promoter element around -30 of transcription start
PAL26	TATA-box	TATAA	1748	5	-	Arabidopsis thaliana	core promoter element around -30 of transcription start
PAL26	TATA-box	TATA	1749	4	-	Arabidopsis thaliana	core promoter element around -30 of transcription start
PAL27	TATA-box	TATAAAT	226	7	-	Brassica juncea	core promoter element around -30 of transcription start
PAL27	TATA-box	TATAAA	227	6	-	Helianthus annuus	core promoter element around -30 of transcription start
PAL27	TATA-box	TATAA	228	5	-	Arabidopsis thaliana	core promoter element around -30 of transcription start
PAL27	TATA-box	TATA	229	4	+	Arabidopsis thaliana	core promoter element around -30 of transcription start
PAL27	TATA-box	TATACA	302	6	-	Helianthus annuus	core promoter element around -30 of transcription start
PAL27	TATA-box	TATA	304	4	+	Arabidopsis thaliana	core promoter element around -30 of transcription start
PAL27	TATA-box	TATAA	491	5	-	Arabidopsis thaliana	core promoter element around -30 of transcription start
PAL27	TATA-box	TATA	492	4	+	Arabidopsis thaliana	core promoter element around -30 of transcription start
PAL27	TATA-box	TATAAAT	729	7	-	Brassica juncea	core promoter element around -30 of transcription start
PAL27	TATA-box	TATAAA	730	6	-	Helianthus annuus	core promoter element around -30 of transcription start
PAL27	TATA-box	TATAA	731	5	-	Arabidopsis thaliana	core promoter element around -30 of transcription start
PAL27	TATA-box	TATA	732	4	+	Arabidopsis thaliana	core promoter element around -30 of transcription start
PAL27	TATA-box	TATACA	805	6	-	Helianthus annuus	core promoter element around -30 of transcription start
PAL27	TATA-box	TATA	807	4	+	Arabidopsis thaliana	core promoter element around -30 of transcription start
PAL27	TATA-box	TATA	897	4	+	Arabidopsis thaliana	core promoter element around -30 of transcription start
PAL27	TATA-box	TATAA	993	5	-	Arabidopsis thaliana	core promoter element around -30 of transcription start
PAL27	TATA-box	TATA	994	4	+	Arabidopsis thaliana	core promoter element around -30 of transcription start
PAL27	TATA-box	TATAAAT	1231	7	-	Brassica juncea	core promoter element around -30 of transcription start
PAL27	TATA-box	TATAAA	1232	6	-	Helianthus annuus	core promoter element around -30 of transcription start
PAL27	TATA-box	TATAA	1233	5	-	Arabidopsis thaliana	core promoter element around -30 of transcription start
PAL27	TATA-box	TATA	1234	4	-	Arabidopsis thaliana	core promoter element around -30 of transcription start
PAL27	TATA-box	ATATAA	1279	6	+	Brassica oleracea	core promoter element around -30 of transcription start
PAL27	TATA-box	TATA	1280	4	-	Arabidopsis thaliana	core promoter element around -30 of transcription start
PAL27	TATA-box	TATACA	1307	6	-	Helianthus annuus	core promoter element around -30 of transcription start
PAL27	TATA-box	TATA	1309	4	-	Arabidopsis thaliana	core promoter element around -30 of transcription start
PAL27	TATA-box	ATTATA	1494	6	+	Brassica napus	core promoter element around -30 of transcription start
PAL27	TATA-box	TATAA	1495	5	-	Arabidopsis thaliana	core promoter element around -30 of transcription start
PAL27	TATA-box	TATA	1496	4	-	Arabidopsis thaliana	core promoter element around -30 of transcription start
PAL27	TATA-box	TATAAAT	1733	7	-	Brassica juncea	core promoter element around -30 of transcription start
PAL27	TATA-box	TATAAA	1734	6	-	Helianthus annuus	core promoter element around -30 of transcription start
PAL27	TATA-box	TATAA	1735	5	-	Arabidopsis thaliana	core promoter element around -30 of transcription start
PAL27	TATA-box	TATA	1736	4	-	Arabidopsis thaliana	core promoter element around -30 of transcription start
PAL27	TATA-box	TATAAAT	1808	7	-	Brassica juncea	core promoter element around -30 of transcription start
PAL27	TATA-box	TATAAA	1809	6	-	Helianthus annuus	core promoter element around -30 of transcription start
PAL27	TATA-box	TATAA	1810	5	-	Arabidopsis thaliana	core promoter element around -30 of transcription start
PAL27	TATA-box	TATA	1811	4	-	Arabidopsis thaliana	core promoter element around -30 of transcription start
PAL28	TATA-box	TATA	182	4	+	Arabidopsis thaliana	core promoter element around -30 of transcription start
PAL28	TATA-box	TATAA	829	5	-	Arabidopsis thaliana	core promoter element around -30 of transcription start
PAL28	TATA-box	TATA	830	4	+	Arabidopsis thaliana	core promoter element around -30 of transcription start
PAL28	TATA-box	TATA	872	4	+	Arabidopsis thaliana	core promoter element around -30 of transcription start
PAL28	TATA-box	TATAAATA	894	8	-	Daucus carota	core promoter element around -30 of transcription start
PAL28	TATA-box	TATAAAT	895	7	-	Brassica juncea	core promoter element around -30 of transcription start
PAL28	TATA-box	TATAAA	896	6	-	Helianthus annuus	core promoter element around -30 of transcription start
PAL28	TATA-box	TATAA	897	5	-	Arabidopsis thaliana	core promoter element around -30 of transcription start
PAL28	TATA-box	TATA	898	4	+	Arabidopsis thaliana	core promoter element around -30 of transcription start
PAL28	TATA-box	TATA	1456	4	-	Arabidopsis thaliana	core promoter element around -30 of transcription start
PAL28	TATA-box	TATTTAAA	1868	8	-	Arabidopsis thaliana	core promoter element around -30 of transcription start
PAL29	TATA-box	TATA	855	4	+	Arabidopsis thaliana	core promoter element around -30 of transcription start
PAL29	TATA-box	TATACA	1389	6	-	Helianthus annuus	core promoter element around -30 of transcription start
PAL29	TATA-box	TATA	1391	4	-	Arabidopsis thaliana	core promoter element around -30 of transcription start
PAL29	TATA-box	TATAAA	1609	6	-	Helianthus annuus	core promoter element around -30 of transcription start
PAL29	TATA-box	TATAA	1610	5	-	Arabidopsis thaliana	core promoter element around -30 of transcription start
PAL29	TATA-box	TATA	1611	4	-	Arabidopsis thaliana	core promoter element around -30 of transcription start
PAL29	TATA-box	TATA	1758	4	-	Arabidopsis thaliana	core promoter element around -30 of transcription start
PAL29	TATA-box	TATA	1770	4	-	Arabidopsis thaliana	core promoter element around -30 of transcription start
PAL29	TATA-box	TACAAAA	1772	7	+	Oryza sativa	core promoter element around -30 of transcription start
PAL29	TATA-box	TATA	1807	4	-	Arabidopsis thaliana	core promoter element around -30 of transcription start
PAL29	TATA-box	TACATAAA	1833	8	-	Oryza sativa	core promoter element around -30 of transcription start
PAL3	TATA-box	TATA	528	4	+	Arabidopsis thaliana	core promoter element around -30 of transcription start
PAL3	TATA-box	ATATAA	542	6	+	Brassica oleracea	core promoter element around -30 of transcription start
PAL3	TATA-box	TATA	543	4	+	Arabidopsis thaliana	core promoter element around -30 of transcription start
PAL3	TATA-box	ATATAA	603	6	+	Brassica oleracea	core promoter element around -30 of transcription start
PAL3	TATA-box	TATA	604	4	+	Arabidopsis thaliana	core promoter element around -30 of transcription start
PAL3	TATA-box	TATA	794	4	+	Arabidopsis thaliana	core promoter element around -30 of transcription start
PAL3	TATA-box	ATATAT	1066	6	-	Brassica napus	core promoter element around -30 of transcription start
PAL3	TATA-box	TATA	1067	4	-	Arabidopsis thaliana	core promoter element around -30 of transcription start
PAL3	TATA-box	TATA	1133	4	-	Arabidopsis thaliana	core promoter element around -30 of transcription start
PAL3	TATA-box	TATAA	1575	5	-	Arabidopsis thaliana	core promoter element around -30 of transcription start
PAL3	TATA-box	TATA	1576	4	-	Arabidopsis thaliana	core promoter element around -30 of transcription start
PAL30	TATA-box	TATAA	478	5	-	Arabidopsis thaliana	core promoter element around -30 of transcription start
PAL30	TATA-box	TATA	479	4	+	Arabidopsis thaliana	core promoter element around -30 of transcription start
PAL30	TATA-box	TATA	773	4	+	Arabidopsis thaliana	core promoter element around -30 of transcription start
PAL30	TATA-box	TATA	1256	4	-	Arabidopsis thaliana	core promoter element around -30 of transcription start
PAL30	TATA-box	TATA	1268	4	-	Arabidopsis thaliana	core promoter element around -30 of transcription start
PAL30	TATA-box	TATAAGAA	1284	8	-	Zea mays	core promoter element around -30 of transcription start
PAL30	TATA-box	TATAA	1287	5	-	Arabidopsis thaliana	core promoter element around -30 of transcription start
PAL30	TATA-box	TATA	1288	4	-	Arabidopsis thaliana	core promoter element around -30 of transcription start
PAL30	TATA-box	TATA	1566	4	-	Arabidopsis thaliana	core promoter element around -30 of transcription start
PAL30	TATA-box	TATA	1874	4	-	Arabidopsis thaliana	core promoter element around -30 of transcription start
PAL31	TATA-box	TACATAAA	194	8	-	Oryza sativa	core promoter element around -30 of transcription start
PAL31	TATA-box	TATATA	554	6	+	Arabidopsis thaliana	core promoter element around -30 of transcription start
PAL31	TATA-box	TATA	556	4	+	Arabidopsis thaliana	core promoter element around -30 of transcription start
PAL31	TATA-box	taTATAAAtc	860	9	-	Arabidopsis thaliana	core promoter element around -30 of transcription start
PAL31	TATA-box	ATATAA	1176	6	+	Brassica oleracea	core promoter element around -30 of transcription start
PAL31	TATA-box	TATA	1177	4	-	Arabidopsis thaliana	core promoter element around -30 of transcription start
PAL31	TATA-box	TATAAAA	1213	7	-	Pisum sativum	core promoter element around -30 of transcription start
PAL31	TATA-box	TATAAA	1214	6	-	Helianthus annuus	core promoter element around -30 of transcription start
PAL31	TATA-box	TATAA	1215	5	-	Arabidopsis thaliana	core promoter element around -30 of transcription start
PAL31	TATA-box	TATA	1216	4	-	Arabidopsis thaliana	core promoter element around -30 of transcription start
PAL31	TATA-box	TATA	1257	4	-	Arabidopsis thaliana	core promoter element around -30 of transcription start
PAL31	TATA-box	TATAAAA	1278	7	-	Pisum sativum	core promoter element around -30 of transcription start
PAL31	TATA-box	TATAAA	1279	6	-	Helianthus annuus	core promoter element around -30 of transcription start
PAL31	TATA-box	TATAA	1280	5	-	Arabidopsis thaliana	core promoter element around -30 of transcription start
PAL31	TATA-box	TATA	1281	4	-	Arabidopsis thaliana	core promoter element around -30 of transcription start
PAL31	TATA-box	TATA	1371	4	-	Arabidopsis thaliana	core promoter element around -30 of transcription start
PAL31	TATA-box	TATA	1389	4	-	Arabidopsis thaliana	core promoter element around -30 of transcription start
PAL31	TATA-box	TATA	1552	4	-	Arabidopsis thaliana	core promoter element around -30 of transcription start
PAL32	TATA-box	TATATA	44	6	+	Arabidopsis thaliana	core promoter element around -30 of transcription start
PAL32	TATA-box	ATATAA	45	6	+	Brassica oleracea	core promoter element around -30 of transcription start
PAL32	TATA-box	TATA	46	4	+	Arabidopsis thaliana	core promoter element around -30 of transcription start
PAL32	TATA-box	TATA	571	4	+	Arabidopsis thaliana	core promoter element around -30 of transcription start
PAL32	TATA-box	TATA	1447	4	-	Arabidopsis thaliana	core promoter element around -30 of transcription start
PAL32	TATA-box	TATAA	1455	5	-	Arabidopsis thaliana	core promoter element around -30 of transcription start
PAL32	TATA-box	TATA	1456	4	-	Arabidopsis thaliana	core promoter element around -30 of transcription start
PAL32	TATA-box	ATATAA	1700	6	+	Brassica oleracea	core promoter element around -30 of transcription start
PAL32	TATA-box	TATA	1701	4	-	Arabidopsis thaliana	core promoter element around -30 of transcription start
PAL32	TATA-box	ATATAT	1832	6	-	Brassica napus	core promoter element around -30 of transcription start
PAL32	TATA-box	TATATA	1833	6	-	Arabidopsis thaliana	core promoter element around -30 of transcription start
PAL32	TATA-box	ATATAT	1834	6	-	Brassica napus	core promoter element around -30 of transcription start
PAL32	TATA-box	TATA	1835	4	-	Arabidopsis thaliana	core promoter element around -30 of transcription start
PAL32	TATA-box	ATATAT	1941	6	-	Brassica napus	core promoter element around -30 of transcription start
PAL32	TATA-box	TATATA	1942	6	-	Arabidopsis thaliana	core promoter element around -30 of transcription start
PAL32	TATA-box	TATA	1944	4	-	Arabidopsis thaliana	core promoter element around -30 of transcription start
PAL33	TATA-box	TATA	64	4	+	Arabidopsis thaliana	core promoter element around -30 of transcription start
PAL33	TATA-box	TATATA	721	6	+	Arabidopsis thaliana	core promoter element around -30 of transcription start
PAL33	TATA-box	ATATAT	722	6	+	Brassica napus	core promoter element around -30 of transcription start
PAL33	TATA-box	TATATA	723	6	+	Arabidopsis thaliana	core promoter element around -30 of transcription start
PAL33	TATA-box	TATA	725	4	+	Arabidopsis thaliana	core promoter element around -30 of transcription start
PAL33	TATA-box	TATA	1538	4	-	Arabidopsis thaliana	core promoter element around -30 of transcription start
PAL34	TATA-box	taTATAAAtc	344	9	-	Arabidopsis thaliana	core promoter element around -30 of transcription start
PAL34	TATA-box	taTATAAAg	345	9	-	Lycopersicon esculentum	core promoter element around -30 of transcription start
PAL34	TATA-box	TATAAA	346	6	-	Helianthus annuus	core promoter element around -30 of transcription start
PAL34	TATA-box	TATATAA	347	7	-	Arabidopsis thaliana	core promoter element around -30 of transcription start
PAL34	TATA-box	TATATA	348	6	+	Arabidopsis thaliana	core promoter element around -30 of transcription start
PAL34	TATA-box	ATATAT	349	6	+	Brassica napus	core promoter element around -30 of transcription start
PAL34	TATA-box	TATA	350	4	+	Arabidopsis thaliana	core promoter element around -30 of transcription start
PAL34	TATA-box	TATA	720	4	+	Arabidopsis thaliana	core promoter element around -30 of transcription start
PAL34	TATA-box	TATATA	922	6	+	Arabidopsis thaliana	core promoter element around -30 of transcription start
PAL34	TATA-box	TATA	924	4	+	Arabidopsis thaliana	core promoter element around -30 of transcription start
PAL34	TATA-box	TATA	1199	4	-	Arabidopsis thaliana	core promoter element around -30 of transcription start
PAL34	TATA-box	ATTATA	1876	6	+	Brassica napus	core promoter element around -30 of transcription start
PAL34	TATA-box	TATAA	1877	5	-	Arabidopsis thaliana	core promoter element around -30 of transcription start
PAL34	TATA-box	TATA	1878	4	-	Arabidopsis thaliana	core promoter element around -30 of transcription start
PAL35	TATA-box	TATAAAA	44	7	-	Pisum sativum	core promoter element around -30 of transcription start
PAL35	TATA-box	TATAAA	45	6	-	Helianthus annuus	core promoter element around -30 of transcription start
PAL35	TATA-box	TATATAA	46	7	-	Arabidopsis thaliana	core promoter element around -30 of transcription start
PAL35	TATA-box	TATATA	47	6	+	Arabidopsis thaliana	core promoter element around -30 of transcription start
PAL35	TATA-box	ATATAA	48	6	+	Brassica oleracea	core promoter element around -30 of transcription start
PAL35	TATA-box	TATA	49	4	+	Arabidopsis thaliana	core promoter element around -30 of transcription start
PAL35	TATA-box	TATTTAAA	68	8	-	Arabidopsis thaliana	core promoter element around -30 of transcription start
PAL35	TATA-box	TACAAAA	113	7	+	Oryza sativa	core promoter element around -30 of transcription start
PAL35	TATA-box	TATAA	237	5	-	Arabidopsis thaliana	core promoter element around -30 of transcription start
PAL35	TATA-box	TATA	238	4	+	Arabidopsis thaliana	core promoter element around -30 of transcription start
PAL35	TATA-box	TATAA	748	5	-	Arabidopsis thaliana	core promoter element around -30 of transcription start
PAL35	TATA-box	TATA	749	4	+	Arabidopsis thaliana	core promoter element around -30 of transcription start
PAL35	TATA-box	TATACA	987	6	-	Helianthus annuus	core promoter element around -30 of transcription start
PAL35	TATA-box	TATA	989	4	+	Arabidopsis thaliana	core promoter element around -30 of transcription start
PAL36	TATA-box	TACAAAA	26	7	+	Oryza sativa	core promoter element around -30 of transcription start
PAL36	TATA-box	ATATAA	105	6	+	Brassica oleracea	core promoter element around -30 of transcription start
PAL36	TATA-box	TATA	106	4	+	Arabidopsis thaliana	core promoter element around -30 of transcription start
PAL36	TATA-box	TATA	278	4	+	Arabidopsis thaliana	core promoter element around -30 of transcription start
PAL36	TATA-box	TATTTAAA	301	8	+	Arabidopsis thaliana	core promoter element around -30 of transcription start
PAL36	TATA-box	TATATA	464	6	+	Arabidopsis thaliana	core promoter element around -30 of transcription start
PAL36	TATA-box	ATATAT	465	6	+	Brassica napus	core promoter element around -30 of transcription start
PAL36	TATA-box	TATATA	466	6	+	Arabidopsis thaliana	core promoter element around -30 of transcription start
PAL36	TATA-box	TATA	468	4	+	Arabidopsis thaliana	core promoter element around -30 of transcription start
PAL36	TATA-box	ATATAA	593	6	+	Brassica oleracea	core promoter element around -30 of transcription start
PAL36	TATA-box	TATA	594	4	+	Arabidopsis thaliana	core promoter element around -30 of transcription start
PAL36	TATA-box	ATTATA	598	6	+	Brassica napus	core promoter element around -30 of transcription start
PAL36	TATA-box	TATAA	599	5	-	Arabidopsis thaliana	core promoter element around -30 of transcription start
PAL36	TATA-box	TATA	600	4	+	Arabidopsis thaliana	core promoter element around -30 of transcription start
PAL36	TATA-box	TATAA	715	5	-	Arabidopsis thaliana	core promoter element around -30 of transcription start
PAL36	TATA-box	TATA	716	4	+	Arabidopsis thaliana	core promoter element around -30 of transcription start
PAL36	TATA-box	TATAA	1001	5	-	Arabidopsis thaliana	core promoter element around -30 of transcription start
PAL36	TATA-box	TATA	1002	4	-	Arabidopsis thaliana	core promoter element around -30 of transcription start
PAL36	TATA-box	TATACA	1097	6	-	Helianthus annuus	core promoter element around -30 of transcription start
PAL36	TATA-box	TATA	1099	4	-	Arabidopsis thaliana	core promoter element around -30 of transcription start
PAL36	TATA-box	ATATAA	1132	6	+	Brassica oleracea	core promoter element around -30 of transcription start
PAL36	TATA-box	TATA	1133	4	-	Arabidopsis thaliana	core promoter element around -30 of transcription start
PAL36	TATA-box	TATA	1226	4	-	Arabidopsis thaliana	core promoter element around -30 of transcription start
PAL36	TATA-box	TATAAGAA	1352	8	-	Zea mays	core promoter element around -30 of transcription start
PAL36	TATA-box	TATAA	1355	5	-	Arabidopsis thaliana	core promoter element around -30 of transcription start
PAL36	TATA-box	TATA	1356	4	-	Arabidopsis thaliana	core promoter element around -30 of transcription start
PAL36	TATA-box	TATA	1947	4	-	Arabidopsis thaliana	core promoter element around -30 of transcription start
PAL37	TATA-box	TATA	306	4	+	Arabidopsis thaliana	core promoter element around -30 of transcription start
PAL37	TATA-box	TATACA	611	6	-	Helianthus annuus	core promoter element around -30 of transcription start
PAL37	TATA-box	TATA	613	4	+	Arabidopsis thaliana	core promoter element around -30 of transcription start
PAL37	TATA-box	TATA	1134	4	-	Arabidopsis thaliana	core promoter element around -30 of transcription start
PAL37	TATA-box	TATA	1822	4	-	Arabidopsis thaliana	core promoter element around -30 of transcription start
PAL4	TATA-box	TATA	97	4	+	Arabidopsis thaliana	core promoter element around -30 of transcription start
PAL4	TATA-box	TATAAAA	186	7	-	Pisum sativum	core promoter element around -30 of transcription start
PAL4	TATA-box	TATAAA	187	6	-	Helianthus annuus	core promoter element around -30 of transcription start
PAL4	TATA-box	TATAA	188	5	-	Arabidopsis thaliana	core promoter element around -30 of transcription start
PAL4	TATA-box	TATA	189	4	+	Arabidopsis thaliana	core promoter element around -30 of transcription start
PAL4	TATA-box	TATAA	246	5	-	Arabidopsis thaliana	core promoter element around -30 of transcription start
PAL4	TATA-box	TATA	247	4	+	Arabidopsis thaliana	core promoter element around -30 of transcription start
PAL4	TATA-box	TATA	384	4	+	Arabidopsis thaliana	core promoter element around -30 of transcription start
PAL4	TATA-box	TATACA	625	6	-	Helianthus annuus	core promoter element around -30 of transcription start
PAL4	TATA-box	TATA	627	4	+	Arabidopsis thaliana	core promoter element around -30 of transcription start
PAL4	TATA-box	TATA	636	4	+	Arabidopsis thaliana	core promoter element around -30 of transcription start
PAL4	TATA-box	TATAA	934	5	-	Arabidopsis thaliana	core promoter element around -30 of transcription start
PAL4	TATA-box	TATA	935	4	+	Arabidopsis thaliana	core promoter element around -30 of transcription start
PAL4	TATA-box	TATAA	1117	5	-	Arabidopsis thaliana	core promoter element around -30 of transcription start
PAL4	TATA-box	TATA	1118	4	-	Arabidopsis thaliana	core promoter element around -30 of transcription start
PAL4	TATA-box	TATA	1376	4	-	Arabidopsis thaliana	core promoter element around -30 of transcription start
PAL4	TATA-box	TATA	1618	4	-	Arabidopsis thaliana	core promoter element around -30 of transcription start
PAL4	TATA-box	TACAAAA	1835	7	-	Oryza sativa	core promoter element around -30 of transcription start
PAL4	TATA-box	TATA	1948	4	-	Arabidopsis thaliana	core promoter element around -30 of transcription start
PAL5	TATA-box	ATATAT	373	6	+	Brassica napus	core promoter element around -30 of transcription start
PAL5	TATA-box	TATA	374	4	+	Arabidopsis thaliana	core promoter element around -30 of transcription start
PAL5	TATA-box	ATATAT	1858	6	-	Brassica napus	core promoter element around -30 of transcription start
PAL5	TATA-box	TATA	1859	4	-	Arabidopsis thaliana	core promoter element around -30 of transcription start
PAL5	TATA-box	ATATAT	1957	6	-	Brassica napus	core promoter element around -30 of transcription start
PAL5	TATA-box	TATA	1958	4	-	Arabidopsis thaliana	core promoter element around -30 of transcription start
PAL6	TATA-box	taTATAAAtc	81	9	-	Arabidopsis thaliana	core promoter element around -30 of transcription start
PAL6	TATA-box	TATA	87	4	+	Arabidopsis thaliana	core promoter element around -30 of transcription start
PAL6	TATA-box	TATA	666	4	+	Arabidopsis thaliana	core promoter element around -30 of transcription start
PAL6	TATA-box	TATAAAT	718	7	-	Brassica juncea	core promoter element around -30 of transcription start
PAL6	TATA-box	TATAAA	719	6	-	Helianthus annuus	core promoter element around -30 of transcription start
PAL6	TATA-box	TATAA	720	5	-	Arabidopsis thaliana	core promoter element around -30 of transcription start
PAL6	TATA-box	TATA	721	4	+	Arabidopsis thaliana	core promoter element around -30 of transcription start
PAL7	TATA-box	TATA	252	4	+	Arabidopsis thaliana	core promoter element around -30 of transcription start
PAL7	TATA-box	ATATAA	285	6	+	Brassica oleracea	core promoter element around -30 of transcription start
PAL7	TATA-box	TATA	286	4	+	Arabidopsis thaliana	core promoter element around -30 of transcription start
PAL7	TATA-box	TATATA	776	6	+	Arabidopsis thaliana	core promoter element around -30 of transcription start
PAL7	TATA-box	ATATAT	777	6	+	Brassica napus	core promoter element around -30 of transcription start
PAL7	TATA-box	TATA	778	4	+	Arabidopsis thaliana	core promoter element around -30 of transcription start
PAL7	TATA-box	TATAAA	850	6	-	Helianthus annuus	core promoter element around -30 of transcription start
PAL7	TATA-box	TATAA	851	5	-	Arabidopsis thaliana	core promoter element around -30 of transcription start
PAL7	TATA-box	TATA	852	4	+	Arabidopsis thaliana	core promoter element around -30 of transcription start
PAL7	TATA-box	TATTTAAA	1124	8	-	Arabidopsis thaliana	core promoter element around -30 of transcription start
PAL7	TATA-box	TACAAAA	1406	7	-	Oryza sativa	core promoter element around -30 of transcription start
PAL7	TATA-box	TATA	1435	4	-	Arabidopsis thaliana	core promoter element around -30 of transcription start
PAL7	TATA-box	TATATA	1479	6	-	Arabidopsis thaliana	core promoter element around -30 of transcription start
PAL7	TATA-box	ATATAA	1480	6	+	Brassica oleracea	core promoter element around -30 of transcription start
PAL7	TATA-box	TATA	1481	4	-	Arabidopsis thaliana	core promoter element around -30 of transcription start
PAL7	TATA-box	ATATAA	1541	6	+	Brassica oleracea	core promoter element around -30 of transcription start
PAL7	TATA-box	TATA	1542	4	-	Arabidopsis thaliana	core promoter element around -30 of transcription start
PAL7	TATA-box	TATA	1597	4	-	Arabidopsis thaliana	core promoter element around -30 of transcription start
PAL7	TATA-box	TATATA	1652	6	-	Arabidopsis thaliana	core promoter element around -30 of transcription start
PAL7	TATA-box	ATATAA	1653	6	+	Brassica oleracea	core promoter element around -30 of transcription start
PAL7	TATA-box	TATA	1654	4	-	Arabidopsis thaliana	core promoter element around -30 of transcription start
PAL8	TATA-box	TATAAGAA	209	8	-	Zea mays	core promoter element around -30 of transcription start
PAL8	TATA-box	TATAA	212	5	-	Arabidopsis thaliana	core promoter element around -30 of transcription start
PAL8	TATA-box	TATA	213	4	+	Arabidopsis thaliana	core promoter element around -30 of transcription start
PAL8	TATA-box	ATATAT	308	6	+	Brassica napus	core promoter element around -30 of transcription start
PAL8	TATA-box	TATA	309	4	+	Arabidopsis thaliana	core promoter element around -30 of transcription start
PAL8	TATA-box	TATA	538	4	+	Arabidopsis thaliana	core promoter element around -30 of transcription start
PAL8	TATA-box	ATTATA	571	6	+	Brassica napus	core promoter element around -30 of transcription start
PAL8	TATA-box	TATAA	572	5	-	Arabidopsis thaliana	core promoter element around -30 of transcription start
PAL8	TATA-box	TATA	573	4	+	Arabidopsis thaliana	core promoter element around -30 of transcription start
PAL8	TATA-box	TATA	1097	4	-	Arabidopsis thaliana	core promoter element around -30 of transcription start
PAL8	TATA-box	ccTATAAAaa	1255	9	-	Arabidopsis thaliana	core promoter element around -30 of transcription start
PAL8	TATA-box	TATAAA	1270	6	-	Helianthus annuus	core promoter element around -30 of transcription start
PAL8	TATA-box	TATAA	1271	5	-	Arabidopsis thaliana	core promoter element around -30 of transcription start
PAL8	TATA-box	TATA	1272	4	-	Arabidopsis thaliana	core promoter element around -30 of transcription start
PAL8	TATA-box	TATAA	1448	5	-	Arabidopsis thaliana	core promoter element around -30 of transcription start
PAL8	TATA-box	TATA	1449	4	-	Arabidopsis thaliana	core promoter element around -30 of transcription start
PAL8	TATA-box	TATATA	1852	6	-	Arabidopsis thaliana	core promoter element around -30 of transcription start
PAL8	TATA-box	TATA	1854	4	-	Arabidopsis thaliana	core promoter element around -30 of transcription start
PAL9	TATA-box	ATATAA	565	6	+	Brassica oleracea	core promoter element around -30 of transcription start
PAL9	TATA-box	TATA	566	4	+	Arabidopsis thaliana	core promoter element around -30 of transcription start
PAL9	TATA-box	TATA	707	4	+	Arabidopsis thaliana	core promoter element around -30 of transcription start
PAL9	TATA-box	TATA	931	4	+	Arabidopsis thaliana	core promoter element around -30 of transcription start
PAL9	TATA-box	TATAAAA	992	7	-	Pisum sativum	core promoter element around -30 of transcription start
PAL9	TATA-box	TATAAA	993	6	-	Helianthus annuus	core promoter element around -30 of transcription start
PAL9	TATA-box	TATATAA	994	7	-	Arabidopsis thaliana	core promoter element around -30 of transcription start
PAL9	TATA-box	TATATA	995	6	+	Arabidopsis thaliana	core promoter element around -30 of transcription start
PAL9	TATA-box	ATATAT	996	6	+	Brassica napus	core promoter element around -30 of transcription start
PAL9	TATA-box	TATA	997	4	+	Arabidopsis thaliana	core promoter element around -30 of transcription start
PAL9	TATA-box	TATATA	1022	6	-	Arabidopsis thaliana	core promoter element around -30 of transcription start
PAL9	TATA-box	ATATAT	1023	6	-	Brassica napus	core promoter element around -30 of transcription start
PAL9	TATA-box	TATA	1024	4	-	Arabidopsis thaliana	core promoter element around -30 of transcription start
PAL9	TATA-box	TATACA	1051	6	-	Helianthus annuus	core promoter element around -30 of transcription start
PAL9	TATA-box	TATA	1053	4	-	Arabidopsis thaliana	core promoter element around -30 of transcription start
PAL9	TATA-box	TATA	1074	4	-	Arabidopsis thaliana	core promoter element around -30 of transcription start
PAL9	TATA-box	ATTATA	1212	6	+	Brassica napus	core promoter element around -30 of transcription start
PAL9	TATA-box	TATATAA	1213	7	-	Arabidopsis thaliana	core promoter element around -30 of transcription start
PAL9	TATA-box	TATATA	1214	6	-	Arabidopsis thaliana	core promoter element around -30 of transcription start
PAL9	TATA-box	ATATAA	1215	6	+	Brassica oleracea	core promoter element around -30 of transcription start
PAL9	TATA-box	TATA	1216	4	-	Arabidopsis thaliana	core promoter element around -30 of transcription start
PAL9	TATA-box	ATATAA	1250	6	+	Brassica oleracea	core promoter element around -30 of transcription start
PAL9	TATA-box	TATA	1251	4	-	Arabidopsis thaliana	core promoter element around -30 of transcription start
PAL9	TATA-box	TATAAAA	1273	7	-	Pisum sativum	core promoter element around -30 of transcription start
PAL9	TATA-box	TATAAA	1274	6	-	Helianthus annuus	core promoter element around -30 of transcription start
PAL9	TATA-box	TATAA	1275	5	-	Arabidopsis thaliana	core promoter element around -30 of transcription start
PAL9	TATA-box	TATA	1276	4	-	Arabidopsis thaliana	core promoter element around -30 of transcription start
PAL9	TATA-box	TATTTAAA	1308	8	+	Arabidopsis thaliana	core promoter element around -30 of transcription start
PAL9	TATA-box	ATTATA	1409	6	+	Brassica napus	core promoter element around -30 of transcription start
PAL9	TATA-box	TATATAA	1410	7	-	Arabidopsis thaliana	core promoter element around -30 of transcription start
PAL9	TATA-box	TATATA	1411	6	-	Arabidopsis thaliana	core promoter element around -30 of transcription start
PAL9	TATA-box	TATA	1413	4	-	Arabidopsis thaliana	core promoter element around -30 of transcription start
PAL9	TATA-box	TATA	1459	4	-	Arabidopsis thaliana	core promoter element around -30 of transcription start
PAL9	TATA-box	TATACA	1527	6	-	Helianthus annuus	core promoter element around -30 of transcription start
PAL9	TATA-box	TATA	1529	4	-	Arabidopsis thaliana	core promoter element around -30 of transcription start
PAL9	TATA-box	TACAAAA	1660	7	-	Oryza sativa	core promoter element around -30 of transcription start
PAL9	TATA-box	TATACA	1663	6	-	Helianthus annuus	core promoter element around -30 of transcription start
PAL9	TATA-box	TATATA	1665	6	-	Arabidopsis thaliana	core promoter element around -30 of transcription start
PAL9	TATA-box	ATATAT	1666	6	-	Brassica napus	core promoter element around -30 of transcription start
PAL9	TATA-box	TATA	1667	4	-	Arabidopsis thaliana	core promoter element around -30 of transcription start
PAL9	TATA-box	TATATA	1692	6	-	Arabidopsis thaliana	core promoter element around -30 of transcription start
PAL9	TATA-box	ATATAT	1693	6	-	Brassica napus	core promoter element around -30 of transcription start
PAL9	TATA-box	TATA	1694	4	-	Arabidopsis thaliana	core promoter element around -30 of transcription start
PAL9	TATA-box	TATA	1933	4	-	Arabidopsis thaliana	core promoter element around -30 of transcription start
PAL23	HD-Zip 1	CAAT(A/T)ATTG	1840	8	-	Arabidopsis thaliana	element involved in differentiation of the palisade mesophyll cells
PAL24	HD-Zip 1	CAAT(A/T)ATTG	1338	8	-	Arabidopsis thaliana	element involved in differentiation of the palisade mesophyll cells
PAL33	HD-Zip 1	CAAT(A/T)ATTG	1483	8	-	Arabidopsis thaliana	element involved in differentiation of the palisade mesophyll cells
PAL5	HD-Zip 1	CAAT(A/T)ATTG	213	8	+	Arabidopsis thaliana	element involved in differentiation of the palisade mesophyll cells
PAL7	HD-Zip 1	CAAT(A/T)ATTG	1674	8	-	Arabidopsis thaliana	element involved in differentiation of the palisade mesophyll cells
PAL10	GC-motif	CCCCCG	729	6	-	Zea mays	enhancer-like element involved in anoxic specific inducibility
PAL10	GC-motif	CCCCCG	770	6	-	Zea mays	enhancer-like element involved in anoxic specific inducibility
PAL11	GC-motif	CCCCCG	1309	6	-	Zea mays	enhancer-like element involved in anoxic specific inducibility
PAL11	GC-motif	CCCCCG	1350	6	-	Zea mays	enhancer-like element involved in anoxic specific inducibility
PAL12	GC-motif	CCCCCG	933	6	-	Zea mays	enhancer-like element involved in anoxic specific inducibility
PAL19	GC-motif	CCCCCG	97	6	+	Zea mays	enhancer-like element involved in anoxic specific inducibility
PAL19	GC-motif	CCCCCG	105	6	+	Zea mays	enhancer-like element involved in anoxic specific inducibility
PAL19	GC-motif	CCCCCG	196	6	+	Zea mays	enhancer-like element involved in anoxic specific inducibility
PAL19	GC-motif	CCCCCG	1591	6	+	Zea mays	enhancer-like element involved in anoxic specific inducibility
PAL19	GC-motif	CCCCCG	1612	6	+	Zea mays	enhancer-like element involved in anoxic specific inducibility
PAL19	GC-motif	CCCCCG	1675	6	+	Zea mays	enhancer-like element involved in anoxic specific inducibility
PAL19	GC-motif	CCCCCG	1717	6	+	Zea mays	enhancer-like element involved in anoxic specific inducibility
PAL21	GC-motif	CCCCCG	509	6	+	Zea mays	enhancer-like element involved in anoxic specific inducibility
PAL22	GC-motif	CCCCCG	1152	6	-	Zea mays	enhancer-like element involved in anoxic specific inducibility
PAL25	GC-motif	CCCCCG	345	6	+	Zea mays	enhancer-like element involved in anoxic specific inducibility
PAL28	GC-motif	CCCCCG	3	6	-	Zea mays	enhancer-like element involved in anoxic specific inducibility
PAL28	GC-motif	CCCCCG	700	6	-	Zea mays	enhancer-like element involved in anoxic specific inducibility
PAL29	GC-motif	CCCCCG	1050	6	-	Zea mays	enhancer-like element involved in anoxic specific inducibility
PAL30	GC-motif	CCCCCG	1066	6	+	Zea mays	enhancer-like element involved in anoxic specific inducibility
PAL34	GC-motif	CCCCCG	1398	6	+	Zea mays	enhancer-like element involved in anoxic specific inducibility
PAL36	GC-motif	CCCCCG	1536	6	-	Zea mays	enhancer-like element involved in anoxic specific inducibility
PAL36	GC-motif	CCCCCG	1859	6	-	Zea mays	enhancer-like element involved in anoxic specific inducibility
PAL37	GC-motif	CCCCCG	634	6	+	Zea mays	enhancer-like element involved in anoxic specific inducibility
PAL5	GC-motif	CCCCCG	149	6	+	Zea mays	enhancer-like element involved in anoxic specific inducibility
PAL5	GC-motif	CCCCCG	525	6	+	Zea mays	enhancer-like element involved in anoxic specific inducibility
PAL6	GC-motif	CCCCCG	196	6	+	Zea mays	enhancer-like element involved in anoxic specific inducibility
PAL6	GC-motif	CCCCCG	568	6	+	Zea mays	enhancer-like element involved in anoxic specific inducibility
PAL10	GARE-motif	TCTGTTG	168	7	+	Brassica oleracea	gibberellin-responsive element
PAL10	GARE-motif	TCTGTTG	1814	7	-	Brassica oleracea	gibberellin-responsive element
PAL11	GARE-motif	TCTGTTG	472	7	-	Brassica oleracea	gibberellin-responsive element
PAL11	GARE-motif	TCTGTTG	748	7	+	Brassica oleracea	gibberellin-responsive element
PAL12	GARE-motif	TCTGTTG	1614	7	-	Brassica oleracea	gibberellin-responsive element
PAL36	GARE-motif	TCTGTTG	896	7	+	Brassica oleracea	gibberellin-responsive element
PAL37	GARE-motif	TCTGTTG	192	7	-	Brassica oleracea	gibberellin-responsive element
PAL37	GARE-motif	TCTGTTG	1579	7	-	Brassica oleracea	gibberellin-responsive element
PAL7	GARE-motif	TCTGTTG	970	7	-	Brassica oleracea	gibberellin-responsive element
PAL7	GARE-motif	TCTGTTG	1272	7	-	Brassica oleracea	gibberellin-responsive element
PAL17	P-box	CCTTTTG	1987	7	-	Oryza sativa	gibberellin-responsive element
PAL19	P-box	CCTTTTG	186	7	-	Oryza sativa	gibberellin-responsive element
PAL19	P-box	CCTTTTG	238	7	-	Oryza sativa	gibberellin-responsive element
PAL20	P-box	CCTTTTG	997	7	+	Oryza sativa	gibberellin-responsive element
PAL22	P-box	CCTTTTG	1761	7	+	Oryza sativa	gibberellin-responsive element
PAL23	P-box	CCTTTTG	263	7	+	Oryza sativa	gibberellin-responsive element
PAL24	P-box	CCTTTTG	1563	7	-	Oryza sativa	gibberellin-responsive element
PAL29	P-box	CCTTTTG	1209	7	+	Oryza sativa	gibberellin-responsive element
PAL29	P-box	CCTTTTG	1268	7	+	Oryza sativa	gibberellin-responsive element
PAL30	P-box	CCTTTTG	284	7	+	Oryza sativa	gibberellin-responsive element
PAL34	P-box	CCTTTTG	357	7	-	Oryza sativa	gibberellin-responsive element
PAL34	P-box	CCTTTTG	435	7	-	Oryza sativa	gibberellin-responsive element
PAL4	P-box	CCTTTTG	1439	7	-	Oryza sativa	gibberellin-responsive element
PAL7	P-box	CCTTTTG	1527	7	-	Oryza sativa	gibberellin-responsive element
PAL10	3-AF1 binding site	TAAGAGAGGAA	1801	10	-	Solanum tuberosum	light responsive element
PAL18	3-AF1 binding site	TAAGAGAGGAA	1086	10	+	Solanum tuberosum	light responsive element
PAL3	AAAC-motif	CAATCAAAACCT	1175	11	+	Spinacia oleracea	light responsive element
PAL13	GT1-motif	GGTTAAT	1211	7	+	Avena sativa	light responsive element
PAL18	GT1-motif	GGTTAA	229	6	-	Arabidopsis thaliana	light responsive element
PAL18	GT1-motif	GGTTAA	1109	6	+	Arabidopsis thaliana	light responsive element
PAL18	GT1-motif	GGTTAA	1143	6	+	Arabidopsis thaliana	light responsive element
PAL18	GT1-motif	GGTTAAT	1668	7	-	Avena sativa	light responsive element
PAL18	GT1-motif	GGTTAA	1669	6	-	Arabidopsis thaliana	light responsive element
PAL2	GT1-motif	GGTTAA	1692	6	-	Arabidopsis thaliana	light responsive element
PAL21	GT1-motif	GGTTAAT	1217	7	+	Avena sativa	light responsive element
PAL21	GT1-motif	GGTTAA	1466	6	+	Arabidopsis thaliana	light responsive element
PAL22	GT1-motif	GGTTAAT	579	7	+	Avena sativa	light responsive element
PAL24	GT1-motif	GGTTAAT	1096	7	+	Avena sativa	light responsive element
PAL25	GT1-motif	GGTTAAT	1027	7	-	Avena sativa	light responsive element
PAL25	GT1-motif	GGTTAA	1028	6	-	Arabidopsis thaliana	light responsive element
PAL25	GT1-motif	GGTTAA	1059	6	-	Arabidopsis thaliana	light responsive element
PAL28	GT1-motif	GGTTAA	834	6	+	Arabidopsis thaliana	light responsive element
PAL29	GT1-motif	GGTTAA	521	6	+	Arabidopsis thaliana	light responsive element
PAL29	GT1-motif	GGTTAA	868	6	-	Arabidopsis thaliana	light responsive element
PAL3	GT1-motif	GGTTAA	1653	6	-	Arabidopsis thaliana	light responsive element
PAL32	GT1-motif	GGTTAA	726	6	-	Arabidopsis thaliana	light responsive element
PAL35	GT1-motif	GGTTAAT	246	7	-	Avena sativa	light responsive element
PAL35	GT1-motif	GGTTAA	247	6	-	Arabidopsis thaliana	light responsive element
PAL36	GT1-motif	GGTTAA	1559	6	-	Arabidopsis thaliana	light responsive element
PAL4	GT1-motif	GGTTAA	1094	6	+	Arabidopsis thaliana	light responsive element
PAL4	GT1-motif	GGTTAA	1689	6	-	Arabidopsis thaliana	light responsive element
PAL8	GT1-motif	GGTTAA	1538	6	-	Arabidopsis thaliana	light responsive element
PAL10	Sp1	GGGCGG	1264	6	-	Oryza sativa	light responsive element
PAL11	Sp1	GGGCGG	1844	6	-	Oryza sativa	light responsive element
PAL14	Sp1	GGGCGG	672	6	+	Oryza sativa	light responsive element
PAL14	Sp1	GGGCGG	908	6	-	Oryza sativa	light responsive element
PAL18	Sp1	GGGCGG	699	6	+	Oryza sativa	light responsive element
PAL18	Sp1	GGGCGG	1270	6	-	Oryza sativa	light responsive element
PAL23	Sp1	GGGCGG	602	6	+	Oryza sativa	light responsive element
PAL24	Sp1	GGGCGG	333	6	+	Oryza sativa	light responsive element
PAL24	Sp1	GGGCGG	848	6	+	Oryza sativa	light responsive element
PAL25	Sp1	GGGCGG	250	6	-	Oryza sativa	light responsive element
PAL25	Sp1	GGGCGG	395	6	-	Oryza sativa	light responsive element
PAL28	Sp1	GGGCGG	697	6	+	Oryza sativa	light responsive element
PAL28	Sp1	GGGCGG	772	6	+	Oryza sativa	light responsive element
PAL28	Sp1	GGGCGG	777	6	+	Oryza sativa	light responsive element
PAL28	Sp1	GGGCGG	1465	6	-	Oryza sativa	light responsive element
PAL29	Sp1	GGGCGG	628	6	-	Oryza sativa	light responsive element
PAL31	Sp1	GGGCGG	1682	6	-	Oryza sativa	light responsive element
PAL36	Sp1	GGGCGG	1539	6	+	Oryza sativa	light responsive element
PAL36	Sp1	GGGCGG	1600	6	+	Oryza sativa	light responsive element
PAL36	Sp1	GGGCGG	1662	6	+	Oryza sativa	light responsive element
PAL6	Sp1	GGGCGG	1625	6	+	Oryza sativa	light responsive element
PAL7	Sp1	GGGCGG	784	6	-	Oryza sativa	light responsive element
PAL1	MBS	CAACTG	158	6	+	Arabidopsis thaliana	MYB binding site involved in drought-inducibility
PAL1	MBS	CAACTG	630	6	+	Arabidopsis thaliana	MYB binding site involved in drought-inducibility
PAL1	MBS	CAACTG	1851	6	+	Arabidopsis thaliana	MYB binding site involved in drought-inducibility
PAL14	MBS	CAACTG	934	6	+	Arabidopsis thaliana	MYB binding site involved in drought-inducibility
PAL15	MBS	CAACTG	912	6	-	Arabidopsis thaliana	MYB binding site involved in drought-inducibility
PAL16	MBS	CAACTG	814	6	+	Arabidopsis thaliana	MYB binding site involved in drought-inducibility
PAL18	MBS	CAACTG	189	6	-	Arabidopsis thaliana	MYB binding site involved in drought-inducibility
PAL18	MBS	CAACTG	415	6	-	Arabidopsis thaliana	MYB binding site involved in drought-inducibility
PAL18	MBS	CAACTG	1727	6	+	Arabidopsis thaliana	MYB binding site involved in drought-inducibility
PAL2	MBS	CAACTG	1044	6	+	Arabidopsis thaliana	MYB binding site involved in drought-inducibility
PAL2	MBS	CAACTG	1474	6	-	Arabidopsis thaliana	MYB binding site involved in drought-inducibility
PAL21	MBS	CAACTG	1684	6	+	Arabidopsis thaliana	MYB binding site involved in drought-inducibility
PAL22	MBS	CAACTG	1827	6	+	Arabidopsis thaliana	MYB binding site involved in drought-inducibility
PAL24	MBS	CAACTG	1023	6	-	Arabidopsis thaliana	MYB binding site involved in drought-inducibility
PAL25	MBS	CAACTG	1969	6	+	Arabidopsis thaliana	MYB binding site involved in drought-inducibility
PAL27	MBS	CAACTG	1362	6	-	Arabidopsis thaliana	MYB binding site involved in drought-inducibility
PAL28	MBS	CAACTG	1899	6	+	Arabidopsis thaliana	MYB binding site involved in drought-inducibility
PAL28	MBS	CAACTG	1911	6	-	Arabidopsis thaliana	MYB binding site involved in drought-inducibility
PAL29	MBS	CAACTG	1445	6	-	Arabidopsis thaliana	MYB binding site involved in drought-inducibility
PAL29	MBS	CAACTG	1467	6	-	Arabidopsis thaliana	MYB binding site involved in drought-inducibility
PAL3	MBS	CAACTG	177	6	-	Arabidopsis thaliana	MYB binding site involved in drought-inducibility
PAL3	MBS	CAACTG	470	6	+	Arabidopsis thaliana	MYB binding site involved in drought-inducibility
PAL3	MBS	CAACTG	521	6	+	Arabidopsis thaliana	MYB binding site involved in drought-inducibility
PAL33	MBS	CAACTG	1183	6	+	Arabidopsis thaliana	MYB binding site involved in drought-inducibility
PAL34	MBS	CAACTG	1863	6	-	Arabidopsis thaliana	MYB binding site involved in drought-inducibility
PAL34	MBS	CAACTG	1886	6	-	Arabidopsis thaliana	MYB binding site involved in drought-inducibility
PAL36	MBS	CAACTG	527	6	+	Arabidopsis thaliana	MYB binding site involved in drought-inducibility
PAL36	MBS	CAACTG	1087	6	-	Arabidopsis thaliana	MYB binding site involved in drought-inducibility
PAL5	MBS	CAACTG	1009	6	-	Arabidopsis thaliana	MYB binding site involved in drought-inducibility
PAL7	MBS	CAACTG	1950	6	+	Arabidopsis thaliana	MYB binding site involved in drought-inducibility
PAL8	MBS	CAACTG	91	6	-	Arabidopsis thaliana	MYB binding site involved in drought-inducibility
PAL8	MBS	CAACTG	766	6	+	Arabidopsis thaliana	MYB binding site involved in drought-inducibility
PAL1	MRE	AACCTAA	483	7	-	Petroselinum crispum	MYB binding site involved in light responsiveness
PAL29	MRE	AACCTAA	1312	7	-	Petroselinum crispum	MYB binding site involved in light responsiveness
PAL31	MRE	AACCTAA	292	7	-	Petroselinum crispum	MYB binding site involved in light responsiveness
PAL34	MRE	AACCTAA	1734	7	-	Petroselinum crispum	MYB binding site involved in light responsiveness
PAL1	CCAAT-box	CAACGG	1865	6	-	Hordeum vulgare	MYBHv1 binding site
PAL1	CCAAT-box	CAACGG	1934	6	+	Hordeum vulgare	MYBHv1 binding site
PAL11	CCAAT-box	CAACGG	102	6	-	Hordeum vulgare	MYBHv1 binding site
PAL12	CCAAT-box	CAACGG	415	6	-	Hordeum vulgare	MYBHv1 binding site
PAL13	CCAAT-box	CAACGG	370	6	-	Hordeum vulgare	MYBHv1 binding site
PAL17	CCAAT-box	CAACGG	976	6	+	Hordeum vulgare	MYBHv1 binding site
PAL18	CCAAT-box	CAACGG	798	6	-	Hordeum vulgare	MYBHv1 binding site
PAL18	CCAAT-box	CAACGG	1052	6	-	Hordeum vulgare	MYBHv1 binding site
PAL19	CCAAT-box	CAACGG	837	6	-	Hordeum vulgare	MYBHv1 binding site
PAL19	CCAAT-box	CAACGG	858	6	-	Hordeum vulgare	MYBHv1 binding site
PAL19	CCAAT-box	CAACGG	877	6	+	Hordeum vulgare	MYBHv1 binding site
PAL19	CCAAT-box	CAACGG	951	6	-	Hordeum vulgare	MYBHv1 binding site
PAL2	CCAAT-box	CAACGG	1058	6	-	Hordeum vulgare	MYBHv1 binding site
PAL2	CCAAT-box	CAACGG	1127	6	+	Hordeum vulgare	MYBHv1 binding site
PAL24	CCAAT-box	CAACGG	1179	6	+	Hordeum vulgare	MYBHv1 binding site
PAL24	CCAAT-box	CAACGG	1966	6	-	Hordeum vulgare	MYBHv1 binding site
PAL25	CCAAT-box	CAACGG	160	6	-	Hordeum vulgare	MYBHv1 binding site
PAL26	CCAAT-box	CAACGG	156	6	+	Hordeum vulgare	MYBHv1 binding site
PAL26	CCAAT-box	CAACGG	658	6	+	Hordeum vulgare	MYBHv1 binding site
PAL26	CCAAT-box	CAACGG	1160	6	+	Hordeum vulgare	MYBHv1 binding site
PAL27	CCAAT-box	CAACGG	404	6	+	Hordeum vulgare	MYBHv1 binding site
PAL27	CCAAT-box	CAACGG	906	6	+	Hordeum vulgare	MYBHv1 binding site
PAL27	CCAAT-box	CAACGG	1911	6	+	Hordeum vulgare	MYBHv1 binding site
PAL3	CCAAT-box	CAACGG	1881	6	-	Hordeum vulgare	MYBHv1 binding site
PAL30	CCAAT-box	CAACGG	1807	6	+	Hordeum vulgare	MYBHv1 binding site
PAL35	CCAAT-box	CAACGG	251	6	-	Hordeum vulgare	MYBHv1 binding site
PAL36	CCAAT-box	CAACGG	1512	6	+	Hordeum vulgare	MYBHv1 binding site
PAL4	CCAAT-box	CAACGG	1729	6	-	Hordeum vulgare	MYBHv1 binding site
PAL4	CCAAT-box	CAACGG	1799	6	+	Hordeum vulgare	MYBHv1 binding site
PAL6	CCAAT-box	CAACGG	1697	6	-	Hordeum vulgare	MYBHv1 binding site
PAL7	CCAAT-box	CAACGG	438	6	-	Hordeum vulgare	MYBHv1 binding site
PAL28	3-AF3 binding site	CACTATCTAAC	243	10	+	Pisum sativum	part of a conserved DNA module array (CMA3)
PAL28	3-AF3 binding site	CACTATCTAAC	340	10	+	Pisum sativum	part of a conserved DNA module array (CMA3)
PAL28	3-AF3 binding site	CACTATCTAAC	400	10	+	Pisum sativum	part of a conserved DNA module array (CMA3)
PAL28	3-AF3 binding site	CACTATCTAAC	443	10	+	Pisum sativum	part of a conserved DNA module array (CMA3)
PAL28	3-AF3 binding site	CACTATCTAAC	453	10	+	Pisum sativum	part of a conserved DNA module array (CMA3)
PAL29	3-AF3 binding site	CACTATCTAAC	787	10	+	Pisum sativum	part of a conserved DNA module array (CMA3)
PAL16	ATCT-motif	AATCTAATCC	1416	9	-	Pisum sativum	part of a conserved DNA module involved in light responsiveness
PAL20	ATCT-motif	AATCTAATCC	1942	9	-	Pisum sativum	part of a conserved DNA module involved in light responsiveness
PAL26	ATCT-motif	AATCTAATCC	964	9	-	Pisum sativum	part of a conserved DNA module involved in light responsiveness
PAL36	ATCT-motif	AATCTAATCC	953	9	-	Pisum sativum	part of a conserved DNA module involved in light responsiveness
PAL1	Box 4	ATTAAT	1612	6	-	Petroselinum crispum	part of a conserved DNA module involved in light responsiveness
PAL13	Box 4	ATTAAT	40	6	+	Petroselinum crispum	part of a conserved DNA module involved in light responsiveness
PAL13	Box 4	ATTAAT	693	6	+	Petroselinum crispum	part of a conserved DNA module involved in light responsiveness
PAL13	Box 4	ATTAAT	1043	6	-	Petroselinum crispum	part of a conserved DNA module involved in light responsiveness
PAL13	Box 4	ATTAAT	1275	6	-	Petroselinum crispum	part of a conserved DNA module involved in light responsiveness
PAL15	Box 4	ATTAAT	185	6	+	Petroselinum crispum	part of a conserved DNA module involved in light responsiveness
PAL15	Box 4	ATTAAT	847	6	+	Petroselinum crispum	part of a conserved DNA module involved in light responsiveness
PAL15	Box 4	ATTAAT	880	6	+	Petroselinum crispum	part of a conserved DNA module involved in light responsiveness
PAL16	Box 4	ATTAAT	91	6	+	Petroselinum crispum	part of a conserved DNA module involved in light responsiveness
PAL16	Box 4	ATTAAT	452	6	+	Petroselinum crispum	part of a conserved DNA module involved in light responsiveness
PAL2	Box 4	ATTAAT	805	6	+	Petroselinum crispum	part of a conserved DNA module involved in light responsiveness
PAL20	Box 4	ATTAAT	1146	6	-	Petroselinum crispum	part of a conserved DNA module involved in light responsiveness
PAL20	Box 4	ATTAAT	1835	6	-	Petroselinum crispum	part of a conserved DNA module involved in light responsiveness
PAL23	Box 4	ATTAAT	1390	6	-	Petroselinum crispum	part of a conserved DNA module involved in light responsiveness
PAL26	Box 4	ATTAAT	1054	6	-	Petroselinum crispum	part of a conserved DNA module involved in light responsiveness
PAL30	Box 4	ATTAAT	1218	6	-	Petroselinum crispum	part of a conserved DNA module involved in light responsiveness
PAL31	Box 4	ATTAAT	702	6	+	Petroselinum crispum	part of a conserved DNA module involved in light responsiveness
PAL32	Box 4	ATTAAT	497	6	+	Petroselinum crispum	part of a conserved DNA module involved in light responsiveness
PAL34	Box 4	ATTAAT	659	6	+	Petroselinum crispum	part of a conserved DNA module involved in light responsiveness
PAL6	Box 4	ATTAAT	786	6	+	Petroselinum crispum	part of a conserved DNA module involved in light responsiveness
PAL25	Box II	TGGTAATAA	461	9	-	Solanum tuberosum	part of a light responsive element
PAL25	Box II	CCACGTGGC	723	9	-	Petroselinum crispum	part of a light responsive element
PAL1	chs-CMA1a	TTACTTAA	1622	8	+	Daucus carota	part of a light responsive element
PAL13	chs-CMA1a	TTACTTAA	994	8	-	Daucus carota	part of a light responsive element
PAL2	chs-CMA1a	TTACTTAA	815	8	+	Daucus carota	part of a light responsive element
PAL20	chs-CMA1a	TTACTTAA	1845	8	+	Daucus carota	part of a light responsive element
[truncated: 106 more rows]
